# Supplementary material for: Temporal and Regional Variability in the Skin Microbiome of Humpback Whales along the Western Antarctic Peninsula
Source: Appl Environ Microbiol. 2018 Feb 14;84(5):e02574-17. doi: 10.1128/AEM.02574-17 (PMC5812929; doi:10.1128/AEM.02574-17)
Supplement: Supplemental material [file AEM.02574-17_zam005188361sd2.xlsx]

## Sheet: Supplementary Data 1
Supplementary Data 1. Representative sequences and size of each MED node.
>MED000003568|size:2115817
TACAGAGGGTGCAAGCGTTAATCGGAATTACTGGGCGTAAAGCGAGCGTAGGTGGTTATATAAGTCAGATGTGAAATCCCTGGGCTCAACCTAGGAACTGCATCTGAAACTATATAACTAGAGTAGGTGAGAGGGGAGTAGAATTTCAGGTGTAGCGGTGAAATGCGTAGATATCTGAAGGAATACCGATGGCGAAGGCAGCTCCCTGGCATCATACTGACACTGAGGTTCGAAAGCGTGGGTAGCAAACAGG--
>MED000003845|size:822058
TACAGAGGGTGCAAGCGTTAATCGGAATTACTGGGCGTAAAGCGAGCGTAGGTGGTCAGATAAGTCAGATGTGAAATCCCTGGGCTCAACCTAGGAACTGCATCTGATACTGTTTGACTAGAGTAGGTGAGAGGGGAGTAGAATTTCAGGTGTAGCGGTGAAATGCGTAGATATCTGAAGGAATACCGATGGCGAAGGCAGCTCCCTGGCATCATACTGACACTGAGGTTCGAAAGCGTGGGTAGCAAACAGG--
>MED000003642|size:716043
TACAGAGGGTGCGAGCGTTAATCGGAATTACTGGGCGTAAAGCGCGCGTAGGCGGTTTGACCAGTCAGATGTGAAAGCCCAGGGCTTAACCTTGGAACTGCATCTGATACTGTCAGACTAGAGTATGGGAGAGGAAAGTAGAATTCCAGGTGTAGCGGTGAAATGCGTAGAGATCTGGAGGAATACCGATGGCGAAGGCAGCTTTCTGGCCTAATACTGACGCTGAGGTGCGAAAGCGTGGGTAGCAAACGGG--
>MED000002058|size:395790
TACGGAGGGTCCAAGCGTTATCCGGAATCATTGGGTTTAAAGGGTCCGTAGGCGGTTAGATAAGTCAGTGGTGAAAGTTTTCGGCTCAACCGGAAAAATGCCATTGAAACTGTTTAACTTGAATTAGTGTGAAGTAATTAGAATAAGTAGTGTAGCGGTGAAATGCATAGATATTACTTAGAATACCGATTGCGAAGGCAGGTTACTAACACTATATTGACGCTGAGGGACGAAAGCGTGGGGAGCGAACAGG--
>MED000003612|size:348465
TACGGAGGGTGCAAGCGTTATCCGGAATCATTGGGTTTAAAGGGTCCGCAGGCGGTCAATTAAGTCAGAGGTGAAATCCCGTCGCTCAACGACGGAACTGCCTTTGATACTGGTTGACTTGAGTCATATGGAAGTAGATAGAATAAGTAGTGTAGCGGTGAAATGCATAGATATTACTTAGAATACCGATTGCGAAGGCAGTCTACTACGTATGTACTGACGCTCATGGACGAAAGCGTGGGGAGCGAACAGG--
>MED000003415|size:343915
TACGGAGGGTGCAAGCGTTATCCGGAATCATTGGGTTTAAAGGGTCCGCAGGCGGTCAATTAAGTCAGAGGTGAAAGCCCATCGCTCAACGATGGAACTGCCTTTGATACTGGTTGACTTGAGTCATATGGAAGTAGATAGAATAAGTAGTGTAGCGGTGAAATGCTTAGAGATTACTTAGAATACCGATTGCGAAGGCAGTCTACTACGTATGTACTGACGCTCATGGACGAAAGCGTGGGGAGCGAACAGG--
>MED000003638|size:281275
TACAGAGGGTGCGAGCGTTAATCGGAATTACTGGGCGTAAAGCGCGCGTAGGCGGTTAGATCAGTCAGATGTGAAAGCCCAGGGCTTAACCTTGGAACTGCATCTGATACTGTCTGACTAGAGTATGGGAGAGGAAAGTAGAATTCCAGGTGTAGCGGTGAAATGCGTAGAGATCTGGAGGAATACCGATGGCGAAGGCAGCTTTCTGGCCTAATACTGACGCTGAGGTGCGAAAGCGTGGGTAGCAAACGGG--
>MED000003239|size:209491
TACAGAGGGTGCAAGCGTTAATCGGAATTACTGGGCGTAAAGGGAGCGTAGGTGGTTAATTAAGTCAGATGTGAAATCCCCGGGCTCAACCTGGGAACTGCATCTGATACTGGTTAACTAGAGTAGGTGAGAGGAGAGTAGAATTCCAGGTGTAGCGGTGAAATGCGTAGATATCTGGAGGAATACCGATGGCGAAGGCAGCTCTCTGGCATCATACTGACACTGAGGCTCGAAAGCGTGGGTAGCAAACGGG--
>MED000002844|size:190728
TACAGAGGGTGCGAGCGTTAATCGGAATTACTGGGCGTAAAGCGCGCGTAGGCGGTTTGATCAGTCAGATGTGAAAGCCCAGGGCTTAACCTTGGAACTGCATCTGATACTGTCAGACTAGAGTATGGGAGAGGAAAGTAGAATTCCAGGTGTAGCGGTGAAATGCGTAGAGATCTGGAGGAATACCGATGGCGAAGGCAGCTTTCTGGCCCAATACTGACGCTGAGGTGCGAAAGCGTGGGTAGCAAACGGG--
>MED000003337|size:150923
TACGGAGGGTCCGAGCGTTATCCGGAATCATTGGGTTTAAAGGGTTCGTAGGCGGGTCAATAAGTCAGAGGTGAAATCCCACAGCTTAACTGTGGAACTGCCTTTGAAACTGTTGACCTTGAATTATTGTGAAGTGGTTAGAATATGTAGTGTAGCGGTGAAATGCTTAGAGATTACATAGAATACCGATTGCGAAGGCAGATCACTAACAATATATTGACGCTGATGAACGAAAGCGTGGGTAGCGAACGGG--
>MED000002352|size:121442
TACGGAGGGTCCGAGCGTTATCCGGAATCATTGGGTTTAAAGGGTCCGCAGGCGGTTAATTAAGTCAGAGGTGAAATCCCATAGCTCAACTATGGAACTGCCTTTGATACTGGTTAACTTGAGTCATATGGAAGTAGATAGAATGTGTAGTGTAGCGGTGAAATGCATAGATATTACACAGAATACCGATTGCGAAGGCAGTCTACTACGTATGTACTGACGCTGAGGGACGAAAGCGTGGGGAGCGAACAGG--
>MED000003470|size:110033
TACAGAGGGTGCAAGCGTTAATCGGAATTACTGGGCGTAAAGCGAGCGTAGGTGGTTAGATAAGTCAGATGTGAAATCCCTGGGCTCAACCTAGGAACTGCATCTGATACTGTTTAACTAGAGTAGGTGAGAGGGGAGTAGAATTTCAGGTGTAGCGGTGAAATGCGTAGATATCTGAAGGAATACCGATGGCGAAGGCAGCTCCCTGGCATCATACTGACACTGAGGTTCGAAAGCGTGGGTAGCAAACGGG--
>MED000003678|size:101152
TACGGAGGGTGCGAGCGTTAATCGGAATTACTGGGCGTAAAGCGCGCGTAGGCGGTTATTTAAGTCAGATGTGAAAGCCCAGGGCTCAACCTTGGAACTGCATTTGAAACTGAATAACTTGAGTATGGTAGAGGTAAGCGGAATTTCCAGTGTAGCAGTGAAATGCGTAGATATTGGAAGGAATATCGATGGCGAAGGCAGCTTACTGGGCCAATACTGACGCTGAGGTGCGAAAGCGTGGGTAGCGAACGGG--
>MED000001192|size:99196
TACGGAGGGTCCAAGCGTTATCCGGATTTATTGGGTTTAAAGGGTCCGTAGGCGGGAAGATAAGTCAGTGGTGAAAGCCTACAGCTCAACTGTAGAACTGCCATTGAAACTGTTTTTCTTGAATTTAGATGAAGTGGGCGGAATATATCATGTAGCGGTGAAATGCATAGATATGATATAGAACACCGATTGCGAAGGCAGCTCACTAAACTAACATTGACGCTGAGGGACGAAAGTGTGGGGAGCGAACAGG--
>MED000002464|size:85556
TACAGAGGGTGCAAGCGTTAATCGGAATTACTGGGCGTAAAGCGAGCGTAGGTGGTTATATAAGTCAGATGTGAAATCCCTGGGCTCAACCTAGGAACTGCATCTGAAACTATATAACTAGAGTAGGTGAGAGGGGAGTAGAATTTCAGGTGTAGCGGTGAAATGCGTAGATATCTGAAGGAATACCGATGGCGAAGGCAGCTCCCTGGCATCATACTGACACTGAGGTTCGAAAGCGTGGGTAGCAAACAGC--
>MED000000817|size:58528
TACGGAGGGTGCAAGCGTTAATCGGAATTACTGGGCGTAAAGCGCGCGTAGGTGGATTGTTAAGTCAGATGTGAAAGCCCTGGGCTCAACCTAGGAACTGCATTTGAAACTGGCAATCTTGAGTATGGTAGAGGCAAGCGGAATTTCCAGTGTAGCAGTGAAATGCGTAGAGATTGGAAGGAATATCGATGGCGAAGGCAGCTTGCTGGGCCAATACTGACACTGAGGTGCGAAAGCGTGGGTAGCGAACGGG--
>MED000003376|size:56924
TACGGAGGGTGCAAGCGTTATCCGGAATCATTGGGTTTAAAGGGTCCGCAGGCGGTCAATTAAGTCAGAGGTGAAATCCCATCGCTTAACGATGGAACTGCCTTTGATACTGGTTGACTTGAGTCATATGGAAGTAGATAGAATAAGTAGTGTAGCGGTGAAATGCATAGAGATTACTTAGAATACCGATTGCGAAGGCAGTCTACTACGTATGTACTGACGCTCATGGACGAAAGCGTGGGGAGCGAACAGG--
>MED000002238|size:53909
TACGGAGGGTGCAAGCGTTATCCGGAATCATTGGGTTTAAAGGGTCCGCAGGCGGTCAATTAAGTCAGAGGTGAAATCCCATCGCTCAACGATGGAACTGCCTTTGATACTGGTTGACTTGAGTCATATGGAAGTAGATAGAATAAGTAGTGTAGCGGTGAAATGCTTAGAGATTACTTAGAATACCGATTGCGAAGGCAGTCTACTACGTATGTACTGACGCTCATGGACGAAAGCGTGGGGAGCGAACAGG--
>MED000000441|size:52306
TACGGAGGGTGCAAGCGTTATCCGGAATCATTGGGTTTAAAGGGTCCGCAGGCGGTCAATTAAGTCAGAGGTGAAAGCCCATCGCTCAACGATGGAACTGCCTTTGATACTGGTTGACTTGAGTTATATGGAAGTAGGTAGAATAAGTAGTGTAGCGGTGAAATGCTTAGAGATTACTTAGAATACCGATTGCGAAGGCAGCCTACTACGTATATACTGACGCTCATGGACGAAAGCGTGGGGAGCGAACAGG--
>MED000002196|size:52831
TACGGAGGGTGCAAGCGTTATCCGGAATCATTGGGTTTAAAGGGTCCGCAGGCGGTTAATTAAGTCAGAGGTGAAATCCCATAGCTTAACTATGGAACTGCCTTTGATACTGGTTGACTTGAGTTATATGGAAGTAGGTAGAATAAGTAGTGTAGCGGTGAAATGCTTAGATATTACTTAGAATACCGATTGCGAAGGCAGCCTACTACATATATACTGACGCTCATGGACGAAAGCGTGGGGAGCGAACAGG--
>MED000003785|size:52420
TACGGAGGGTGCAAGCGTTATCCGGAATCATTGGGTTTAAAGGGTCCGCAGGCGGTTAATTAAGTCAGAGGTGAAATCCCATCGCTTAACGATGGAACTGCCTTTGATACTGGTTGACTTGAGTCATATGGAAGTAGATAGAATAAGTAGTGTAGCGGTGAAATGCATAGATATTACTTAGAATACCGATTGCGAAGGCAGTCTACTACGTATGTACTGACGCTCATGGACGAAAGCGTGGGGAGCGAACAGG--
>MED000003056|size:43523
TACAGAGGGTGCGAGCGTTAATCGGAATTACTGGGCGTAAAGCGCGCGTAGGCGGTTAGATCAGTCAGATGTGAAAGCCCAGGGCTTAACCTTGGAACTGCATCTGATACTGTCTGACTAGAGTATGGGAGAGGAAAGTAGAATTCCAGGTGTAGCGGTGAAATGCGTAGAGATCTGGAGGAATACCGATGGCGAAGGCAGCTTTCTGGCCCAATACTGACGCTGAGGTGCGAAAGCGTGGGTAGCAAACGGG--
>MED000001280|size:37054
TACGGAGGGTGCAAGCGTTAATCGGAATTACTGGGCGTAAAGCGCGCGTAGGTGGCTAAGTCAGCCAGGTGTGAAAGCCCCGGGCTCAACCTGGGAACGGCATCTGGAACTGCTTGGCTAGAGTGCAGGAGAGGAAGGTAGAATTCCCGGTGTAGCGGTGAAATGCGTAGAGATCGGGAGGAATACCAGTGGCGAAGGCGGCCTTCTGGACTGACACTGACACTGAGGTGCGAAAGCGTGGGTAGCAAACAGG--
>MED000000630|size:36549
TACGTATGTCCCAAGCGTTACCCGGAATTACTGGGTGTAAAGGGTTCGTAGGTGGAATAATAAGTCAGATATGAAAGACCGGAGCTCAACTTCGTGTTTGTATTTGAAACTGCTATTCTAGAATCAGGGAGAGGTAAGCGGAATTCTAAGTGTAGGGGTGCAATCCGTAGATACTTAGAAGAACACCAAAAGCGAAGGCAGCTTACTGGAACTGTATTGACGCTCATGAACGAAAGCGTGGGGAGCGAAAAGG--
>MED000002405|size:36060
TACAGAGGGTGCAAGCGTTAATCGGAATTACTGGGCGTAAAGCGAGCGTAGGTGGTTAGATAAGTCAGATGTGAAATCCCTGGGCTCAACCTAGGAACTGCATCTGATACTGTTTAACTAGAGTAGGTGAGAGGGGAGTAGAATTTCAGGTGTAGCGGTGAAATGCGTAGATATCTGAAGGAATACCGATGGCGAAGGCAGCTCCCTGGCATCATACTGACACTGAGGCTCGAAAGCGTGGGTAGCAAACAGG--
>MED000000550|size:34827
TACAGAGGGTGCAAGCGTTAATCGGAATTACTGGGCGTAAAGCGAGCGTAGGTGGTTATAAAAGTCAGATGTGAAATCCCTGGGCTCAACCTAGGAACTGCATCTGAAACTCTATAACTAGAGTAGGTGAGAGGGGAGTAGAATTTCAGGTGTAGCGGTGAAATGCGTAGATATCTGAAGGAATACCGATGGCGAAGGCAGCTCCCTGGCATCATACTGACACTGAGGTTCGAAAGCGTGGGTAGCAAACAGG--
>MED000000634|size:31390
TACGTATGTCCCAAGCGTTACCCGGAATTACTGGGTGTAAAGGGTTCGTAGGCGGAATAATAAGTCAGACATGAAAGACCGGAGCTCAACTCCGCGTTTGTATTTGAAACTGCTATTCTAGAATCAGGGAGAGGTAAGCGGAATTCTAAGTGTAGGGGTGCAATCCGTAGATACTTAGAAGAACACCAAAAGCGAAGGCAGCTTACTGGAACTGTATTGACGCTCATGAACGAAAGCGTGGGGAGCGAAAAGG--
>MED000002783|size:29084
TACGGAGGGTGCGAGCGTTAATCGGAATTACTGGGCGTAAAGCGTACGCAGGCGGTTTGTTAAGCGAGATGTGAAAGCCCCGGGCTCAACCTGGGAACTGCATTTCGAACTGGCAAACTAGAGTGTGATAGAGGGTGGTAGAATTTCAGGTGTAGCGGTGAAATGCGTAGAGATCTGAAGGAATACCGATGGCGAAGGCAGCCACCTGGGTCAACACTGACGCTCATGTACGAAAGCGTGGGGAGCAAACGGG--
>MED000001193|size:23870
TACGGAGGGTGCAAGCGTTATCCGGATTTACTGGGTTTAAAGGGTGCGCAGGCGGTAATTTAAGTCAGTGGTGAAAGCCTACAGCTCAACTGTAGAACTGCCATTGAAACTGGATTACTTGAGTTTGGTAGAGGTAGGCGGAATACAACATGTAGCGGTGAAATGCATAGATATGTTGTAGAACACCGATTGCGAAGGCAGCTTACTAAACCAATACTGACGCTCATGCACGAAAGCGTGGGGAGCGAACAGG--
>MED000000019|size:11056
TACGGAGGGTGCAAGCGTTACTCGGAATCACTGGGCGTAAAGAGCGCGTAGGCGGGATAGTCAGTCAGGTGTGAAATCCTATGGCTTAACCATAGAACTGCATTTGAAACTACTATTCTAGAGTGTGGGAGAGGTAGGTGGAATTCTTGGTGTAGGGGTAAAATCCGTAGAGATCAAGAGGAATACTCATTGCGAAGGCGACCTGCTGGAACATTACTGACGCTGATTGCGCGAAAGCGTGGGGAGCAAACAGG-
>MED000002641|size:24255
TACGTATGTCCCAAGCGTTACCCGGAATTACTGGGTGTAAAGGGTTCGTAGGTGGAATAATAAGTCAGATATGAAAGACCGGAGCTCAACTTCGTGTTTGTATTTGAAACTGTTATTCTAGAATCAGGGAGAGGTAAGCGGAATTCTAAGTGTAGGGGTGCAATCCGTAGATACTTAGAAGAACACCAAAAGCGAAGGCAGCTTACTGGAACTGTATTGACGCTCATGAACGAAAGCGTGGGGAGCGAAAAGG--
>MED000000257|size:23379
TACGGAGGATTCGAGCGTTATCCGGAATCATTGGGTTTAAAGGGTCCGTAGGCGGGTAGATAAGTCAGTGGTGAAAGTTTTCAGCTCAACTGGAAAAATGCCATTGATACTGTTTATCTTGAATTAGTGTGAAGTAACTAGAATATGTAGTGTAGCGGTGAAATGCATAGATATTACATAGAATACCGATTGCGAAGGCAGGTTACTAACACTATATTGACGCTGATGGACGAAAGCGTGGGTAGCGAACAGG--
>MED000003617|size:22154
TACAGAGGGTGCGAGCGTTAATCGGAATTACTGGGCGTAAAGCGCGCGTAGGCGGTTAGATCAGTCAGATGTGAAAGCCCAGGGCTTAACCTTGGAACTGCATCTGATACTGTCTGACTAGAGTATAGGAGAGGAAAGTAGAATTCCAGGTGTAGCGGTGAAATGCGTAGAGATCTGGAGGAATACCGATGGCGAAGGCAGCTTTCTGGCCTAATACTGACGCTGAGGTGCGAAAGCGTGGGTAGCAAACGGG--
>MED000002197|size:21025
TACGGAGGGTGCAAGCGTTATCCGGAATCATTGGGTTTAAAGGGTCCGCAGGCGGTTGATTAAGTCAGAGGTGAAATCCCATAGCTTAACTATGGAACTGCCTTTGATACTGGTTGACTTGAGTTATATGGAAGTAGGTAGAATAAGTAGTGTAGCGGTGAAATGCTTAGATATTACTTAGAATACCGATTGCGAAGGCAGCCTACTACGTATATACTGACGCTCATGGACGAAAGCGTGGGGAGCGAACAGG--
>MED000000014|size:19563
TACGGAGGGTGCAAGCGTTATCCGGAATCATTGGGTTTAAAGGGTCCGCAGGCGGTTAATTAAGTCAGAGGTGAAATCCCATCGCTCAACGATGGAACTGCCTTTGATACTGGTTGACTTGAGTCGTATGGAAGTAGATAGAATAAGTAGTGTAGCGGTGAAATGCTTAGAGATTACTTAGAATACCGATTGCGAAGGCAGTCTACTACGTATGTACTGACGCTCATGGACGAAAGCGTGGGGAGCGAACAGG--
>MED000002751|size:20833
TACGGAGGGTGCGAGCGTTAATCGGAATAACTGGGCGTAAAGGGCACGCAGGCGGTGAATTAAGTGAGGTGTGAAAGCCCTGGGCTCAACCTAGGAATTGCACTTCATACTGGTTCACTAGAGTATTTTAGGGAGAGGTAGAATTCCACGTGTAGCGGTGAAATGCGTAGAGATGTGGAGGAATACCGAAGGCGAAGGCAGCCTCTTGGGAAAATACTGACGCTCATGTGCGAAAGCGTGGGGAGCAAACAGG--
>MED000000043|size:9145
TACAGAGGGTGCAAGCGTTAATCGGAATTACTGGGCGTAAAGCGAGCGTAGGTGGTTATATAAGTCAGATGTGAAATCCCTGGGCTCAACCTAGGAACTGCATCTGAAACTATATAACTAGAGTAGGTGAGAGGGGAGTAGAATTTCAGGTGTAGCGGTGAAATGCGTAGATATCTGAAGGAATACCGATGGCGAAGGCAGCTCCCTGCATCATACTGACACTGAGGTTCGAAAGCGTGGGTAGCAAACAGG---
>MED000002813|size:20280
TACGGAGGGTGCGAGCGTTAATCGGAATTACTGGGCGTAAAGCGTACGCAGGCGGTTTGTTAAGCGAGATGTGAAAGCCCCGGGCTCAACCTGGGAACTGCATTTCGAACTGGCAAACTAGAGTGTGATAGAGGGTGGTAGAATTTCAGGTGTAGCGGTGAAATGCGTAGAGATCTGAAGGAATACCGATGGCGAAGGCAGCCACCTGGGTCAACACTGACGCTCATGTACGAAAGCGTGGGGAGCAAACAGG--
>MED000002293|size:19313
TACGGAGGGTGCAAGCGTTATCCGGAATCATTGGGTTTAAAGGGTCCGCAGGCGGTCAATTAAGTCAGAGGTGAAAGCCCATCGCTTAACGATGGAACTGCCTTTGATACTGGTTGACTTGAGTCATATGGAAGTAGATAGAATAAGTAGTGTAGCGGTGAAATGCTTAGAGATTACTTAGAATACCGATTGCGAAGGCAGTCTACTACGTATGTACTGACGCTCATGGACGAAAGCGTGGGGAGCGAACAGG--
>MED000003308|size:15974
TACGGAGGGTCCAAGCGTTATCCGGAATCATTGGGTTTAAAGGGTGCGCAGGCGGTTTATTAAGTCAGTGGTGAAATCTCGGGGCTCAACCTCGAAACTGCCATTGATACTGATAAACTTGAGTTCAGTTGGAGTAGGCGGAATGTGTAGTGTAGCGGTGAAATGCTTAGATATTACACAGAACACCGATAGCGAAGGCAGCTTACTAAACTGATACTGACGCTGAGGCACGAAAGCGTGGGGAGCGAACAGG--
>MED000002594|size:15070
TACGGAGGGTGCAAGCGTTATCCGGAATCATTGGGTTTAAAGGGTCCGCAGGCGGTCAATTAAGTCAGAGGTGAAATCCCGTCGCTCAACGACGGAACTGCCTTTGATACTGGTTGACTTGAGTCATATGGAAGTAGATAGAATAAGTAGTGTAGCGGTGAAATGCTTAGAGATTACTTAGAATACCGATTGCGAAGGCAGTCTACTACGTATGTACTGACGCTCATGGACGAAAGCGTGGGGAGCGAACAGG--
>MED000000037|size:3524
TACGTAGGTGGCAAGCGTTGTCCGGATTTACTGGGCGTAAAGAGTATGTAGGTGGGCATTTAAGTCAGATGTGAAATTCCCGGGCTTAACCTGGGAGCTGCATTTGATACTGGGTGTCTAGAGTGCAGGAGAGGAAAGTGGAATTCCTAGTGTAGCGGTGAAATGCGTAGAGATTAGGAAGAACACCAGTGGCGAAGGCGACTTTCTGGACTGTAACTGACACTGAGATACGAAAGCGTGGGTAGCAAACAGG--
>MED000003059|size:14277
TACGGAGGGTGCAAGCGTTAATCGGAATTACTGGGCGTAAAGCGCGCGTAGGCGGTTATTTAAGTCAGATGTGAAAGCCCAGGGCTCAACCTTGGAACTGCATTTGAAACTGGATAACTTGAGTATGGTAGAGGCAAGCGGAATTTCCAGTGTAGCAGTGAAATGCGTAGAGATTGGAAGGAATATCGATGGCGAAGGCAGCTTGCTGGGCCAATACTGACGCTGAGGTGCGAAAGCGTGGGTAGCGAACGGG--
>MED000003421|size:14082
TACGGAGGGTGCAAGCGTTATCCGGAATCATTGGGTTTAAAGGGTCCGCAGGCGGTTAATTAAGTCAGAGGTGAAATCCCATCGCTTAACGATGGAACTGCCTTTGATACTGGTTGACTTGAGTCATATGGAAGTAGATAGAATAAGTAGTGTAGCGGTGAAATGCTTAGAGATTACTTAGAATACCGATTGCGAAGGCAGTCTACTACGTATGTACTGACGCTCATGGACGAAAGCGTGGGGAGCGAACAGG--
>MED000003183|size:13997
TACGTAGGTGGCAAGCGTTATCCGGAATTATTGGGCGTAAAGCGCGCGTAGGCGGTTTTTTAAGTCTGATGTGAAAGCCCACGGCTCAACCGTGGAGGGTCATTGGAAACTGGAAAACTTGAGTGCAGAAGAGGAAAGTGGAATTCCATGTGTAGCGGTGAAATGCGCAGAGATATGGAGGAACACCAGTGGCGAAGGCGACTTTCTGGTCTGTAACTGACGCTGATGTGCGAAAGCGTGGGGATCAAACAGG--
>MED000002473|size:12419
TACAGAGGGTGCGAGCGTTAATCGGAATTACTGGGCGTAAAGCGAGCGTAGGTGGTTATATAAGTCAGATGTGAAATCCCTGGGCTCAACCTAGGAACTGCATCTGAAACTATATAACTAGAGTAGGTGAGAGGGGAGTAGAATTTCAGGTGTAGCGGTGAAATGCGTAGATATCTGAAGGAATACCGATGGCGAAGGCAGCTCCCTGGCATCATACTGACACTGAGGTTCGAAAGCGTGGGTAGCAAACAGG--
>MED000000629|size:12383
TACGTGAGTCCCAAGCGTTACTCGGAATTACTGGGTGTAAAGGGTCTGTAGGCGGGGATATAAGTCAGATATGAAAGACCGGAGCTCAACTTCGCGTTTGTATTCGAAACTATATTCCTAGAATCAGGGAGAGGTAAGCGGAATTCTCAGTGTAGGGGTGCAATCCGTAGATACTGAGAGGAACACCAAAAGCGAAGGCAGCTTACTGGAACTGTATTGACGCTGAGGGACGAAAGCGTGGGGAGCGAAAGGG--
>MED000003575|size:11465
TACAGAGGGTGCAAGCGTTAATCGGAATTACTGGGCGTAAGGCGAGCGTAGGTGGTTATATAAGTCAGATGTGAAATCCCTGGGCTCAACCTAGGAACTGCATCTGAAACTATATAACTAGAGTAGGTGAGAGGGGAGTAGAATTTCAGGTGTAGCGGTGAAATGCGTAGATATCTGAAGGAATACCGATGGCGAAGGCAGCTCCCTGGCATCATACTGACACTGAGGTTCGAAAGCGTGGGTAGCAAACAGG--
>MED000001198|size:11100
TACGGAGGGTGCAAGCGTTATCCGGATTTATTGGGTTTAAAGGGTCCGTAGGCGGACTTATAAGTCAGTGGTGAAAGCCTGTCGCTTAACGATAGAACTGCCATTGATACTGTAAGTCTTGAGTATATTTGAGGTAGCTGGAATAAGTAGTGTAGCGGTGAAATGCATAGATATTACTTAGAACACCAATTGCGAAGGCAGGTTACCAAGATATAACTGACGCTGAGGGACGAAAGCGTGGGGAGCGAACAGG--
>MED000002470|size:10749
TACAGAGGGTGCAAGCGTTAATCGGAATTACTGGGCGTAAAGCGAGCGTAGGTGGTTATATAAGTCAGATGTGAAATCCCTGGGCTCAACCTAGGAACTGCATCTGAAACTATATAACTAGAGTAGGTGAGAGGGGAGTAGAATTTCAGGTGTAGCGGTGAAATGCGTAGATATCTGAAGGAATACCGATGGCGAAGGCAGCTCCCTGGCATCATACTGACACTGAGGTTCGAAAGCGTGGGTAGCAAACGGG--
>MED000002158|size:8394
TACGGAGGGTCCGAGCGTTATCCGGAATCATTGGGTTTAAAGGGTTCGTAGGCGGGTCAATAAGTCAGAGGTGAAATCTTGCAGCTTAACTGTAAAATTGCCTTTGATACTGTTGACCTTGAATTATTGTGAAGTGGTTAGAATATGTAGTGTAGCGGTGAAATGCTTAGAGATTACATAGAATACCGATTGCGAAGGCAGATCACTAACAATATATTGACGCTGATGAACGAAAGCGTGGGTAGCGAACAGG--
>MED000003735|size:10216
TACAGAGGGTGCAAGCGTTAATCGGAATTACTGGGCGTAAAGCGAGCGTAGGTGGCTTGATAAGTCAGATGTGAAATCCCCGGGCTTAACCTGGGAACTGCATCTGAAACTGTTAGGCTAGAGTAGGTGAGAGGGAAGTAGAATTTCAGGTGTAGCGGTGAAATGCGTAGAGATCTGAAGGAATACCGATGGCGAAGGCAGCTTCCTGGCATCATACTGACACTGAGGCTCGAAAGCGTGGGTAGCAAACAGG--
>MED000003759|size:10354
TACAGAGGGTGCAAGCGTTAATCGGAATTACTGGGCGTAAAGCGAACGTAGGTGGCATAATCAGTCAGATGTGAAATCCCCGGGCTCAACCTGGGAACTGCATCTGATACTGTTAAGCTAGAGTAGGTGAGAGGGGAGTAGAATTTCAGGTGTAGCGGTGAAATGCGTAGATATCTGAAGGAATACCGATGGCGAAGGCAGCTCCCTGGCATCATACTGACACTGAGGTTCGAAAGCGTGGGTAGCAAACAGG--
>MED000003569|size:9990
TACGGAGGGTGCAAGCGTTAATCGGAATTACTGGGCGTAAAGCGAGCGTAGGTGGTTATATAAGTCAGATGTGAAATCCCTGGGCTCAACCTAGGAACTGCATCTGAAACTATATAACTAGAGTAGGTGAGAGGGGAGTAGAATTTCAGGTGTAGCGGTGAAATGCGTAGATATCTGAAGGAATACCGATGGCGAAGGCAGCTCCCTGGCATCATACTGACACTGAGGTTCGAAAGCGTGGGTAGCAAACAGG--
>MED000002961|size:9600
TACAGAGGGTGCAAGCGTTAATCGGAATTACTGGGCGTAAAGCGCGCGTAGGTGGTTTGTTAAGTCGGATGTGAAATCCCAGGGCTCAACCTTGGAATGGCACCCGATACTGGCAGGCTAGAGTATGGTAGAGGGGTGTGGAATTTCCTGTGTAGCGGTGAAATGCGTAGATATAGGAAGGAACATCAGTGGCGAAGGCGACACCCTGGACTAATACTGACACTGAGGTGCGAAAGCGTGGGGAGCAAACAGG--
>MED000000017|size:5371
TACGTAGGGTGCGAGCGTTAATCGGAATTACTGGGCGTAAAGCGGGCGCAGACGGTTACTTAAGCAGGATGTGAAATCCCCGGGCTCAACCCGGGAACTGCGTTCTGAACTGGGTGACTCGAGTGTGTCAGAGGGAGGTAGAATTCCACGTGTAGCAGTGAAATGCGTAGAGATGTGGAGGAATACCGATGGCGAAGGCAGCCTCCTGGGACAACACTGACGTTCATGCCCGAAAGCGTGGGTAGCAAACAGG--
>MED000000546|size:9823
TACAGAGGGTGCAAGCGTTAATCGGAATTACTGGGCGTAAAGCGAGCGTAGGTGGTTATATAAGTCAGATGTGAAATCCCTGGGCTCAACCTAGGAACTGCATCTGAGACTATATAACTAGAGTAGGTGAGAGGGGAGTAGAATTTCAGGTGTAGCGGTGAAATGCGTAGATATCTGAAGGAATACCGATGGCGAAGGCAGCTCCCTGGCATCATACTGACACTGAGGTTCGAAAGCGTGGGTAGCAAACAGG--
>MED000001596|size:5381
TACGGAGGGGGCTAGCGTTATTCGGAATTACTGGGCGTAAAGCGCACGTAGGCGGATCGGAAAGTCAGAGGTGAAATCCCAGGGCTCAACCCTGGAACTGCCTTTGAAACTCCCGATCTTGAGGTCGAGAGAGGTGAGTGGAATTCCGAGTGTAGAGGTGAAATTCGTAGATATTCGGAGGAACACCAGTGGCGAAGGCGGCTCACTGGCTCGATACTGACGCTGAGGTGCGAAAGCGTGGGGAGCAAACAGG--
>MED000003574|size:9053
TACAGAGGGTGCAAGCGTTAATCGGAATTACTGGGCGTAAAGCGAGCGTAGGTGGTTATATAAGTCAGATGTGGAATCCCTGGGCTCAACCTAGGAACTGCATCTGAAACTATATAACTAGAGTAGGTGAGAGGGGAGTAGAATTTCAGGTGTAGCGGTGAAATGCGTAGATATCTGAAGGAATACCGATGGCGAAGGCAGCTCCCTGGCATCATACTGACACTGAGGTTCGAAAGCGTGGGTAGCAAACAGG--
>MED000002993|size:8970
TACAGAGGGTGCGAGCGTTAATCGGAATTACTGGGCGTAAAGCGCGCGTAGGCGGTTTGACCAGTCAGATGTGAAAGCCCAGGGCTTAACCTTGGAACTGCATCTGATACTGTCAGACTAGAGTATGGGAGAGGAAAGTAGAATTCCAGGTGTAGCGGTGAAATGCGTAGAGATCTGGAGGAATACCGATGGCGAAGGCAGCTTTCTGGCCTAATACTGACGCTGAGGTGCGAAAGCGTGGGTAGCAAACGGC--
>MED000001282|size:8023
TACGTAGGTGGCAAGCGTTGTCCGGATTTATTGGGCGTAAAGCGCGCGCAGGCGGTCTTTTAAGTCTGATGTGAAAGCCCCCGGCTTAACCGGGGAGGGTCATTGGAAACTGGAAGACTGGAGTGCAGAAGAGGAGAGTGGAATTCCACGTGTAGCGGTGAAATGCGTAGATATGTGGAGGAACACCAGTGGCGAAGGCGACTCTCTGGTCTGTAACTGACGCTGAGGCGCGAAAGCGTGGGGAGCAAACAGG--
>MED000003496|size:8939
TACAGAGGGTGCAAGCGTTAATCGGAATTACTGGGCGTAAAGCGAGCGTAGGTGGTCAGATAAGTCAGATGTGAAATCCCTGGGCTCAACCTAGGAACTGCATCTGATACTGTTTGACTAGAGTAGGTGAGAGGGGAGTAGAATTTCAGGTGTAGCGGTGAAATGCGTAGATATCTGAAGGAATACCGATGGCGAAGGCAGCTCCCTGGCATCATACTGACACTGAGGTTCGAAAGCGTGGGTAGCAAACAGC--
>MED000002595|size:8380
TACGGAGGGTGCAAGCGTTATCCGGAATCATTGGGTTTAAAGGGTCCGCAGGCGGTCAATTAAGTCAGAGGTGAAATCCCGTCGCTCAACGACGGAACTGCCTTTGATACTGGTTGACTTGAGTCATATGGAAGTAGATAGAATAAGTAGTGTAGCGGTGAAATGCTTAGATATTACTTAGAATACCGATTGCGAAGGCAGTCTACTACGTATGTACTGACGCTCATGGACGAAAGCGTGGGGAGCGAACAGG--
>MED000002466|size:8560
TACAGAGGGTGCAAGCGTTAATCGGAATTACTGGGCGTAAAGCGAGCGTAGGTGGTTATATAAGTCAGATGTGAAATCCCTGGGCTCAACCTAGGAACTGCATCTGAAACTATATAACTAGAGTAGGTGGGAGGGGAGTAGAATTTCAGGTGTAGCGGTGAAATGCGTAGATATCTGAAGGAATACCGATGGCGAAGGCAGCTCCCTGGCATCATACTGACACTGAGGTTCGAAAGCGTGGGTAGCAAACAGG--
>MED000003000|size:8237
TACGGAGGGTGCGAGCGTTAATCGGAATTACTGGGCGTAAAGCGCGCGTAGGCGGTTTGACCAGTCAGATGTGAAAGCCCAGGGCTTAACCTTGGAACTGCATCTGATACTGTCAGACTAGAGTATGGGAGAGGAAAGTAGAATTCCAGGTGTAGCGGTGAAATGCGTAGAGATCTGGAGGAATACCGATGGCGAAGGCAGCTTTCTGGCCTAATACTGACGCTGAGGTGCGAAAGCGTGGGTAGCAAACGGG--
>MED000002411|size:6442
TACAGAGGGTGCAAGCGTTAATCGGAATTACTGGGCGTAAAGCGAGCGTAGGTGGTCAGATAAGTCAGATGTGAAATCCCTGGGCTCAACCTAGGAACTGCATCTGATACTGTTTGACTAGAGTAGGTGAGAGGGGAGTAGAATTTCAGGTGTAGCGGTGAAATGCGTAGATATCTGAAGGAATACCGATGGCGAAGGCAGCTCCCTGGCATCATACTGACACTGAGGTTCGAAAGCGTGGGTAGCAAACGGG--
>MED000003758|size:8126
TACAGAGGGTGCAAGCGTTAATCGGAATTACTGGGCGTAAAGCGAACGTAGGTGGCTTAATCAGTCAGATGTGAAATCCCCGGGCTTAACCTGGGAACTGCATCTGATACTGTTAAGCTAGAGTAGGTGAGAGGGGAGTAGAATTTCAGGTGTAGCGGTGAAATGCGTAGATATCTGAAGGAATACCGATGGCGAAGGCAGCTCCCTGGCATCATACTGACACTGAGGTTCGAAAGCGTGGGTAGCAAACAGG--
>MED000001533|size:7571
TACGGAGGATCCGAGCGTTATCCGGATTTATTGGGTTTAAAGGGAGCGTAGATGGATGTTTAAGTCAGTTGTGAAAGTTTGCGGCTCAACCGTAAAATTGCAGTTGATACTGGATATCTTGAGTGCAGTTGAGGCAGGCGGAATTCGTGGTGTAGCGGTGAAATGCTTAGATATCACGAAGAACTCCGATTGCGAAGGCAGCCTGCTAAGCTGCAACTGACATTGAGGCTCGAAAGTGTGGGTATCAAACAGG--
>MED000001531|size:7533
TACGTAGGTGGCAAGCGTTGTCCGGATTTATTGGGCGTAAAGGGAGCGCAGGTGGTTTCTTAAGTCTGATGTGAAAGCCCACGGCTTAACCGTGGAGGGTCATTGGAAACTGGGAAACTTGAGTACAGAAGAGGAATGTGGAACTCCATGTGTAGCGGTGGAATGCGTAGATATATGGAAGAACACCAGTGGCGAAGGCGACATTCTGGTCTGTTACTGACACTGAGGCTCGAAAGCGTGGGGAGCAAACAGG--
>MED000000101|size:6165
TACGAAGGGGGCTAGCGTTGCTCGGAATTACTGGGCGTAAAGGGAGCGTAGGCGGACATTTAAGTCAGGGGTGAAATCCCGGGGCTCAACCTCGGAATTGCCTTTGATACTGGGTGTCTTGAGTATGAGAGAGGTGTGTGGAACTCCGAGTGTAGAGGTGAAATTCGTAGATATTCGGAAGAACACCAGTGGCGAAGGCGACACACTGGCTCATTACTGACGCTGAGGCTCGAAAGCGTGGGGAGCAAACAGG--
>MED000003571|size:7395
TACAGAGGGTGCAAGCGTTAATCGGAATTACTGGGCGTAAAGCGAGCGTAGGTGGTTATATAAGTCAGATGTGAAATCCCTGGGCTCAACCTAGGAACTGCATCTGAAACTATATAACTAGAGTAGGTGAGAGGGGAGTAGAATTTCAGGTGTAGCGGTGGAATGCGTAGATATCTGAAGGAATACCGATGGCGAAGGCAGCTCCCTGGCATCATACTGACACTGAGGTTCGAAAGCGTGGGTAGCAAACAGG--
>MED000000637|size:4823
TACGTATGTCCCAAGCGTTACCCGGAATTACTGGGTGTAAAGGGTTCGTAGGTGGAGATATAAGTCAGATATGAAAGACCGGAGCTCAACTCCGAGTTTGTGTTCGAAACTGTATTTCTAGAATAAGGGAGAGGTAAGCGGAATTCTAAGTGTAGGGGTGCAATCCGTAGATACTTAGAGGAACACCAAAAGCGAAGGCAGCTTACTGGAACTTTATTGACGCTCATGAACGAAAGCGTGGGGAGCGAAAAGG--
>MED000001679|size:6900
TACAGAGGGTGCAAGCGTTAATCGGAATTACTGGGCGTAAAGGGAGCGTAGGTGGCTCAATCAGTCAGATGTGAAATCCCCGGGCTTAACCTGGGAACTGCATCTGATACTGTTGAACTAGAGTAGGTGAGAGGGGAGTAGAATTTCAGGTGTAGCGGTGAAATGCGTAGATATCTGAAGGAATACCGATGGCGAAGGCAGCTCCCTGGCATCATACTGACACTGAGGCTCGAAAGCGTGGGTAGCAAACAGG--
>MED000000029|size:3361
TACCTATGTCGCAAGCGTTATCCGGATTTATTGGGCGTAAAGCGCGTCTAGGTGGTTTGATAAGTCTGATGTGAAAATGCGGGGCTCAACTCCGTATTGCGTTGGAAACTGTTAAACTAGAGTACTGGAGAGGTGGGCGGAACTACAAGTGTAGAGGTGAAATTCGTAGATATTTGTAGGAATGCCGATAGAGAAGTCAGCTCACTGGACAGATACTGACACTAAAGCGCGAAAGCATGGGGAGCGAACAGG---
>MED000003498|size:6560
TACAGAGGGTGCGAGCGTTAATCGGAATTACTGGGCGTAAAGCGAGCGTAGGTGGTCAGATAAGTCAGATGTGAAATCCCTGGGCTCAACCTAGGAACTGCATCTGATACTGTTTGACTAGAGTAGGTGAGAGGGGAGTAGAATTTCAGGTGTAGCGGTGAAATGCGTAGATATCTGAAGGAATACCGATGGCGAAGGCAGCTCCCTGGCATCATACTGACACTGAGGTTCGAAAGCGTGGGTAGCAAACAGG--
>MED000000788|size:6357
TACAGAGGGTGCAAGCGTTAATCGGAATTACTGGGCGTAAAGCGAGCGTAGGTGGTTATATAAGTCAGATGTGAAATCCCTGGGCTCAACCTAGGAACTGCATCTGAAACTATATAACTAGAGTAGGTGAGAGGGGAGTAGAATTTCAGGTGTAGCGGTGAAATGCGTAGATATCTGAAGGAATACCGATGGCGAAGGCAGCTCCCTGGCATCATACTGACACTGAGGTCCGAAAGCGTGGGTAGCAAACAGG--
>MED000002685|size:5998
TACGTAGGTGGCAAGCGTTGTCCGGATTTACTGGGCGTAAAGGGAGCGTAGGTGGATATTTAAGTGGGATGTGAAATACTCGGGCTTAACCTGGGTGCTGCATTCCAAACTGGATATCTAGAGTGCAGGAGAGGAAAGTAGAATTCCTAGTGTAGCGGTGAAATGCGTAGAGATTAGGAAGAATACCAGTGGCGAAGGCGACTTTCTGGACTGTAACTGACACTGAGGCTCGAAAGCGTGGGGAGCAAACAGG--
>MED000002110|size:6100
TACGGAGGGTCCGAGCGTTATCCGGAATCATTGGGTTTAAAGGGTCCGTAGGCGGTTAGATAAGTCAGTGGTGAAAGTTTTCGGCTCAACCGGAAAAATGCCATTGATACTGTCTAACTTGAATTAGTGTGAAGTAATTAGAATAAGTAGTGTAGCGGTGAAATGCATAGATATTACTTAGAATACCGATTGCGAAGGCAGGTTACTAACACTATATTGACGCTGAGGGACGAAAGCGTGGGGAGCGAACAGG--
>MED000001394|size:5254
TACAGAGGGTGCAAGCGTTAATCGGAATTACTGGGCGTAAAGCGAGCGTAGGTGGTTATATAAGTCAGATGTGAAATCCCTGGCTCAACCTAGGAACTGCATCTGAAACTATATAACTAGAGTAGGTGAGAGGGGAGTAGAATTTCAGGTGTAGCGGTGAAATGCGTAGATATCTGAAGGAATACCGATGGCGAAGGCAGCTCCCTGGCATCATACTGACACTGAGGTTCGAAAGCGTGGGTAGCAAACAGG---
>MED000001094|size:5668
TACGGAGGGTGCGAGCGTTAATCGGAATTACTGGGCGTAAAGCGCGCGTAGGCGGTTGTTTAAGTCAGATGTGAAAGCCCAGGGCTCAACCTTGGAACTGCATTTGAAACTGAATAACTTGAGTATGGTAGAGGTAAGCGGAATTTCCAGTGTAGCAGTGAAATGCGTAGATATTGGAAGGAATATCGATGGCGAAGGCAGCTTACTGGGCCAATACTGACGCTGAGGTGCGAAAGCGTGGGTAGCGAACGGG--
>MED000002730|size:5729
TACGTAGGTGGCAAGCGTTGTCCGGATTTATTGGGCGTAAAGCGAGTGCAGGCGGTTCAATAAGTCTGATGTGAAAGCCTTCGGCTCAACCGGAGAATTGCATCAGAAACTGTTGAACTTGAGTGCAGAAGAGGAGAGTGGAACTCCATGTGTAGCGGTGGAATGCGTAGATATATGGAAGAACACCAGTGGCGAAGGCGGCTCTCTGGTCTGCAACTGACGCTGAGGCTCGAAAGCATGGGTAGCGAACAGG--
>MED000003244|size:5583
TACAGAGGGTGCAAGCGTTAATCGGAATTACTGGGCGTAAAGGGAGCGTAGGTGGTTAATTAAGTCAGATGTGAAATCCCCGGGCTCAACCTGGGAACTGCATCTGATACTGGTTAACTAGAGTAGGTGAGAGGAGAGTAGAATTCCAGGTGTAGCGGTGAAATGCGTAGATATCTGGAGGAATACCGATGGCGAAGGCAGCTCTCTGGCATCATACTGACATTGAGGCTCGAAAGCGTGGGTAGCAAACGGG--
>MED000001093|size:4893
TACAGAGGGTGCGAGCGTTAATCGGAATTACTGGGCGTAAAGCGCGCGTAGGCGGTTTGACCAGTCAGATGTGAAAGCCCAGGGCTTAACCTTGGAACTGCATCTGATACTGTCAGACTAGAGTATGGGAGAGGAAAGTAGAATTCCAGGTGTAGCGGTGAAATGCGTAGAGATCTGGAGGAATACCGATGGCGAAGGCAGCTTTCTGGCCCAATACTGACGCTGAGGTGCGAAAGCGTGGGTAGCAAACGGG--
>MED000002892|size:4866
TACAGAGGGTGCAAGCGTTAATCGGAATTACTGGGCGTAAAGCGCGCGTAGGCGGTTAGATCAGTCAGATGTGAAAGCCCAGGGCTTAACCTTGGAACTGCATCTGATACTGTCTGACTAGAGTATGGGAGAGGAAAGTAGAATTCCAGGTGTAGCGGTGAAATGCGTAGAGATCTGGAGGAATACCGATGGCGAAGGCAGCTTTCTGGCCTAATACTGACGCTGAGGTGCGAAAGCGTGGGTAGCAAACGGG--
>MED000003501|size:5292
TACGGAGGGTGCAAGCGTTAATCGGAATTACTGGGCGTAAAGCGAGCGTAGGTGGTCAGATAAGTCAGATGTGAAATCCCTGGGCTCAACCTAGGAACTGCATCTGATACTGTTTGACTAGAGTAGGTGAGAGGGGAGTAGAATTTCAGGTGTAGCGGTGAAATGCGTAGATATCTGAAGGAATACCGATGGCGAAGGCAGCTCCCTGGCATCATACTGACACTGAGGTTCGAAAGCGTGGGTAGCAAACAGG--
>MED000003341|size:5356
TACGGAGGGTCCGAGCGTTATCCGGAATCATTGGGTTTAAAGGGTTCGTAGGCGGGTCAATAAGTCAGAGGTGAAATCCCACAGCTTAACTGTGGAACTGCCTTTGAAACTGTTGACCTTGAATTATTGTGAAGTGGTTAGAATATGTAGTGTAGCGGTGAAATGCTTAGAGATTACATAGAATACCGATTGCGAAGGCAGATCACTAACAATATATTGACGCTGATGAACGAAAGCGTGGGTAGCGAACGGC--
>MED000002240|size:4922
TACGGAGGGTGCAAGCGTTATCCGGAATCATTGGGTTTAAAGGGTCCGCAGGCGGTCGATTAAGTCAGAGGTGAAATCCCATAGCTTAACTATGGAACTGCCTTTGATACTGGTTGACTTGAGTCATATGGAAGTAGATAGAATAAGTAGTGTAGCGGTGAAATGCTTAGAGATTACTTAGAATACCGATTGCGAAGGCAGTCTACTACGTATGTACTGACGCTCATGGACGAAAGCGTGGGGAGCGAACAGG--
>MED000001878|size:5216
TACGGAGGGAGCTAGCGTTGTTCGGAATTACTGGGCGTAAAGCGCACGTAGGCGGCTTTTCAAGTCAGGGGTGAAATCCCGGGGCTCAACCCCGGAACTGCCCTTGAAACTGGATGGCTAGAATACTGGAGAGGTGAGTGGAATTCCGAGTGTAGAGGTGAAATTCGTAGATATTCGGAAGAACACCAGTGGCGAAGGCGACTCACTGGACAGTTATTGACGCTGAGGTGCGAAAGCGTGGGGAGCAAACAGG--
>MED000000558|size:4954
TACAGAGGGTGCAAGCGTTAATCGGAATTACTGGGCGTAAAGCGAGCGTAGGTGGTTATATAAGTCAGATGTGAAATCCCTGGGCTCAACCTAGGAACTGCATCTGAAACTGTATAACTAGAGTAGGTGAGAGGGGAGTAGAATTTCAGGTGTAGCGGTGAAATGCGTAGATATCTGAAGGAATACCGATGGCGAAGGCAGCTCCCTGGCATCATACTGACACTGAGGTTCGAAAGCGTGGGTAGCAAACAGG--
>MED000000905|size:5119
TACAGAGGGTGCAAGCGTTAATCGGAATTACTGGGCGTAAAGCGCGCGTAGGTGGTTTGTTAAGTTGGATGTGAAATCCCCGGGCTCAACCTGGGAACTGCATTCAAAACTGACTGACTAGAGTATGGTAGAGGGTGGTGGAATTTCCTGTGTAGCGGTGAAATGCGTAGATATAGGAAGGAACACCAGTGGCGAAGGCGACCACCTGGACTAATACTGACACTGAGGTGCGAAAGCGTGGGGAGCAAACAGG--
>MED000003736|size:5127
TACAGAGGGTGCAAGCGTTAATCGGAATTACTGGGCGTAAAGCGAGCGTAGGTGGCTTAATCAGTCAGATGTGAAATCCCCGGGCTTAACCTGGGAACTGCATCTGATACTGTTAGGCTAGAGTAGGTGAGAGGGAAGTAGAATTTCAGGTGTAGCGGTGAAATGCGTAGAGATCTGAAGGAATACCGATGGCGAAGGCAGCTTCCTGGCATCATACTGACACTGAGGTTCGAAAGCGTGGGTAGCAAACAGG--
>MED000002812|size:4958
TACGGAGGGTGCGAGCGTTAATCGGAATTACTGGGCGTAAAGCGTACGCAGGCGGTTTGTTAAGCGAGATGTGAAAGCCCCGGGCTCAACCTGGGAACTGCATTTCGAACTGGCAAGCTAGAGTGTGATAGAGGGTGGTAGAATTTCAGGTGTAGCGGTGAAATGCGTAGAGATCTGAAGGAATACCGATGGCGAAGGCAGCCACCTGGGTCAACACTGACGCTCATGTACGAAAGCGTGGGGAGCAAACAGG--
>MED000003120|size:4946
TACGAAGGGTGCAAGCGTTAATCGGAATTACTGGGCGTAAAGCGCGCGTAGGTGGTTCAGCAAGTTGGATGTGAAATCCCCGGGCTCAACCTGGGAACTGCATCCAAAACTACTGAGCTAGAGTACGGTAGAGGGTGGTGGAATTTCCTGTGTAGCGGTGAAATGCGTAGATATAGGAAGGAACACCAGTGGCGAAGGCGACCACCTGGACTGATACTGACACTGAGGTGCGAAAGCGTGGGGAGCAAACAGG--
>MED000002477|size:5013
TACAGAGGGTGCAAGCGTTAATCGGAATTACTGGGCGTAAAGCGAGCGTAGGTGGTTATATAAGTCAGATGTGAAATCCCTGGGCTCAACCTAGGAACTGCATCTGAAACTATATAACTAGAGTAGGTGTGAGGGGAGTAGAATTTCAGGTGTAGCGGTGAAATGCGTAGATATCTGAAGGAATACCGATGGCGAAGGCAGCTCCCTGGCATCATACTGACACTGAGGTTCGAAAGCGTGGGTAGCAAACAGG--
>MED000001005|size:4622
TACAGAGGGTGCGAGCGTTAATCGGATTTACTGGGCGTAAAGCGTGCGTAGGCGGCTTATTAAGTCGGATGTGAAATCCCCGAGCTTAACTTGGGAATTGCATTCGATACTGGTGAGCTAGAGTATGGGAGAGGATGGTAGAATTCCAGGTGTAGCGGTGAAATGCGTAGAGATCTGGAGGAATACCGATGGCGAAGGCAGCCATCTGGCCTAATACTGACGCTGAGGTACGAAAGCATGGGGAGCAAACAGG--
>MED000000067|size:3609
TACGGAGGATCCGAGCGTTATCCGGATTTATTGGGTTTAAAGGGAGCGTAGGCGGATATTTAAGTCAGTCTGTGAAAGTTTGCGGCTCAACCGTAAAATTGCAGTTGATACTGGATATCTTGAGTGTATTAGAGGTGGGCGGAATTCGTGGTGTAGCGGTGAAATGCTTAGATATCACGAAGAACTCCGATTGCGAAGGCAGCTCACTAGACTATAACTGACGCTGATGCTCGAAAGTGTGGGTATCAAACAGG-
>MED000002960|size:4839
TACAGAGGGTGCGAGCGTTAATCGGAATTACTGGGCGTAAAGCGCGCGTAGGCGGTTTGATCAGTCAGATGTGAAAGCCCAGGGCTTAACCTTGGAACTGCATCTGATACTGTCAGACTAGAGTATGGGAGAGGAAAGTAGAATTCCAGGTGTAGCGGTGAAATGCGTAGAGATCTGGAGGAATACCGATGGCGAAGGCAGCTTTCTGGCCTAATACTGACGCTGAGGTGCGAAAGCGTGGGTAGCAAACGGG--
>MED000003379|size:4643
TACGGAGGGTGCAAGCGTTATCCGGAATCATTGGGTTTAAAGGGTCCGCAGGCGGTCAATTAAGTCAGAGGTGAAATCCCATCGCTTAACGATGGAACTGCCTTTGATACTGATTGACTTGAGTCATATGGAAGTAGATAGAATAAGTAGTGTAGCGGTGAAATGCATAGATATTACTTAGAATACCGATTGCGAAGGCAGTCTACTACGTATGTACTGACGCTCATGGACGAAAGCGTGGGGAGCGAACAGG--
>MED000000105|size:2282
TACGTAGGGTGCGAGCGTTGTCCGGAATTACTGGGCGTAAAGAGCTCGTAGGTGGTTTGTCGCGTCGTCTGTGAAATTCCGGGGCTTAACTTCGGGCGTGCAGGCGATACGGGCATAACTTGAGTGCTGTAGGGGAGACTGGAATTCCTGGTGTAGCGGTGGAATGCGCAGATATCAGGAGGAACACCGATGGCGAAGGCAGGTCTCTGGGCAGTAACTGACGCTGAGGAGCGAAAGCATGGGGAGCGAACAGG-
>MED000002132|size:4647
TACGTAGGGGGCTAGCGTTATCCGGATTTACTGGGCGTAAAGGGTGCGTAGGTGGTTTCTTAAGTCAGGAGTGAAAGGCTACGGCTTAACCGTAGTAAGCTCTTGAAACTGGGAAACTTGAGTGCAGGAGAGGAAAGTGGAATTCCTAGTGTAGCGGTGAAATGCGTAGATATTAGGAGGAACACCAGTAGCGAAGGCGGCTTTCTGGACTGTAACTGACACTGAGGCACGAAAGCGTGGGGAGCAAACAGG---
>MED000001873|size:3513
TACGGAGGGTGCGAGCGTTAATCGGAATTACTGGGCGTAAAGCGCATGCAGGTGGTTTGTTAAGTCAGATGTGAAAGCCCGGGGCTCAACCTCGGAATAGCATTTGAAACTGGCAGACTAGAGTACTGTAGAGGGGGGTAGAATTTCAGGTGTAGCGGTGAAATGCGTAGAGATCTGAAGGAATACCGGTGGCGAAGGCGGCCCCCTGGACAGATACTGACACTCAGATGCGAAAGCGTGGGGAGCAAACAGG--
>MED000003814|size:4733
CACAGAGGGTGCAAGCGTTAATCGGAATTACTGGGCGTAAAGCGAGCGTAGGTGGTCAGATAAGTCAGATGTGAAATCCCTGGGCTCAACCTAGGAACTGCATCTGATACTGTTTGACTAGAGTAGGTGAGAGGGGAGTAGAATTTCAGGTGTAGCGGTGAAATGCGTAGATATCTGAAGGAATACCGATGGCGAAGGCAGCTCCCTGGCATCATACTGACACTGAGGTTCGAAAGCGTGGGTAGCAAACAGG--
>MED000001603|size:4090
TACGTAGGTGGCAAGCGTTATCCGGAATTATTGGGCGTAAAGCGCGCGCAGGTGGTTTCTTAAGTCTGATGTGAAAGCCCACGGCTCAACCGTGGAGGGTCATTGGAAACTGGGAGACTTGAGTGCAGAAGAGGAAAGTGGAATTCCATGTGTAGCGGTGAAATGCGTAGAGATATGGAGGAACACCAGTGGCGAAGGCGACTTTCTGGTCTGTAACTGACACTGAGGCGCGAAAGCGTGGGGAGCAAACAGG--
>MED000002472|size:4070
TACAGAGGGTGCAAGCGTTAATCGGAATTACTGGGCGTAAAGCGAGCGTAGGTGGTTATATAAGTCAGATGTGAAATCCCTGGGCTCAACCTAGGAACTGCATCTGAAACTATATAACTAGAGTAGGTGAGAGGGGAGTAGAATTTCAGGTGTAGCGGTGAAATGCGTAGATATCTGAAGGAATACCGATGGCGAAGGCAGCTCCCTGGCATCATACTGACACTGAGGTTCGAAAGCGTGGTAGCAAACAGG---
>MED000002896|size:4636
TACAGAGGGTGCGAGCGTTAATCGGAATTACTGGGCGTAAAGCGCGCGTAGGCGGTTAGATCAGTCAGATGTGAAAGCCCAGGGCTTAACCTTGGAACTGCATCTGATACTGTCTGACTAGAGTATGGGAGAGGAAAGTAGAATTCCAGGTGTAGCGGTGAAATGCGTAGAGATCTGGAGGAATACCGATGGCGAAGGCAGCTTTCTGGCCTAATACTGACGCTGAGGTGCGAAAGCGTGGGTAGCAAACGGC--
>MED000003811|size:4597
TACAGAGGGTGCAAGCGTTAATCGGAATTACTGGGCGTAAGGCGAGCGTAGGTGGTCAGATAAGTCAGATGTGAAATCCCTGGGCTCAACCTAGGAACTGCATCTGATACTGTTTGACTAGAGTAGGTGAGAGGGGAGTAGAATTTCAGGTGTAGCGGTGAAATGCGTAGATATCTGAAGGAATACCGATGGCGAAGGCAGCTCCCTGGCATCATACTGACACTGAGGTTCGAAAGCGTGGGTAGCAAACAGG--
>MED000003419|size:4532
TACGGAGGGTGCAAGCGTTATCCGGAATCATTGGGTTTAAAGGGTCCGCAGGCGGTTAATTAAGTCAGAGGTGAAATCCCATCGCTCAACGATGGAACTGCCTTTGATACTGGTTGACTTGAGTCATATGGAAGTAGATAGAATAAGTAGTGTAGCGGTGAAATGCTTAGAGATTACTTAGAATACCGATTGCGAAGGCAGTCTACTACGTATGTACTGACGCTCATGGACGAAAGCGTGGGGAGCGAACAGG--
>MED000002893|size:4546
TACGGAGGGTGCGAGCGTTAATCGGAATTACTGGGCGTAAAGCGCGCGTAGGCGGTTAGATCAGTCAGATGTGAAAGCCCAGGGCTTAACCTTGGAACTGCATCTGATACTGTCTGACTAGAGTATAGGAGAGGAAAGTAGAATTCCAGGTGTAGCGGTGAAATGCGTAGAGATCTGGAGGAATACCGATGGCGAAGGCAGCTTTCTGGCCTAATACTGACGCTGAGGTGCGAAAGCGTGGGTAGCAAATGGC--
>MED000000448|size:3224
TACGGAGGGTGCAAGCGTTATCCGGAATCATTGGGTTTAAAGGGTCCGCAGGCGGTTAATTAAGTCAGAGGTGAAATCCCATAGCTTAACTATGGAACTGCCTTTGATACTGGTTGACTTGAGTTATATGGAAGTAGGTAGAATAAGTAGTGTAGCGGTGAAATGCATAGATATCACTTAGAATACCGATTGCGAAGGCAGTCTACTACGTATGTACTGACGCTCATGGACGAAAGCGTGGGGAGCGAACAGG--
>MED000001977|size:4141
TACGAAGGGGGCTAGCGTTGTTCGGAATCACTGGGCGTAAAGCGTACGTAGGCGGATTGATAAGTTAGGGGTGAAATCCCGGGGCTTAACCCCGGAACTGCCTTTGATACTGTCAGTCTTGAGTTCGAGAGAGGTGAGTGGAACTCCGAGTGTAGAGGTGAAATTCGTAGATATTCGGAAGAACACCAGTGGCGAAGGCGGCTCACTGGCTCGATACTGACGCTGAGGTACGAAAGCGTGGGGAGCAAACAGG--
>MED000000559|size:3942
TACAGAGGGTGCAAGCGTTAATCGGAATTACTGGGCGTAAAGCGAGCGTAGGTGGTTATATAAGTCAGATGTGAAATCCCTGGGCTCAACCTAGGAACTGCATCTGATACTGTTTGACTAGAGTAGGTGAGAGGGGAGTAGAATTTCAGGTGTAGCGGTGAAATGCGTAGATATCTGAAGGAATACCGATGGCGAAGGCAGCTCCCTGGCATCATACTGACACTGAGGTTCGAAAGCGTGGGTAGCAAACAGG--
>MED000003217|size:4385
TACAGAGGGTGCAAGCGTTAATCGGAATTACTGGGCGTAAAGCGAGCGTAGGTGGTTATATAAGTCAGATGTGAAATCCCTGGGCTCAACCTGGGAACTGCATCTGAAACTATATAACTAGAGTAGGTGAGAGGGGAGTAGAATTTCAGGTGTAGCGGTGAAATGCGTAGATATCTGAAGGAATACCGATGGCGAAGGCAGCTCCCTGGCATCATACTGACACTGAGGTTCGAAAGCGTGGGTAGCAAACAGG--
>MED000000561|size:4347
TACAGAGGGTGCAAGCGTTAATCGGAATTACTGGGCGTAAAGCGAGCGTAGGTGGTTACATAAGTCAGATGTGAAATCCCTGGGCTCAACCTAGGAACTGCATCTGAAACTATATAACTAGAGTAGGTGAGAGGGGAGTAGAATTTCAGGTGTAGCGGTGAAATGCGTAGATATCTGAAGGAATACCGATGGCGAAGGCAGCTCCCTGGCATCATACTGACACTGAGGTTCGAAAGCGTGGGTAGCAAACAGG--
>MED000001880|size:3711
TACGGAGGGTGCAAGCGTTACCCGGAATCACTGGGCGTAAAGGGCGTGTAGGCGGAAATTTAAGTCTGGTTTTAAAGACCGGGGCTCAACCTCGGGGATGGACTGGATACTGGATTTCTTGACCTCTGGAGAGGTAACTGGAATTCCTGGTGTAGCGGTGGAATGCGTAGATACCAGGAGGAACACCAATGGCGAAGGCAAGTTACTGGACAGAAGGTGACGCTGAGGCGCGAAAGTGTGGGGAGCAAACCGG--
>MED000000555|size:4272
TACAGAGGGTGCAAGCGTTAATCGGAATTACTGGGCGTAAAGCGAGCGTAGGTGGTTATATAAGTCAGATGTGAAATCCCTGGGCTCAACCTAGGAACTGCATCTGAAACTATGTAACTAGAGTAGGTGAGAGGGGAGTAGAATTTCAGGTGTAGCGGTGAAATGCGTAGATATCTGAAGGAATACCGATGGCGAAGGCAGCTCCCTGGCATCATACTGACACTGAGGTTCGAAAGCGTGGGTAGCAAACAGG--
>MED000001194|size:3383
TACGGAGGGTCCAAGCGTTATCCGGATTTATTGGGTTTAAAGGGTGCGTAGGCGGGTTAATAAGTCAGTGGTGAAAGTCTGTCGCTCAACGATAGAATTGCCATTGAAACTGTTAGTCTTGAATATAGTAGAGGTAGGCGGAATATATTGTGTAGCGGTGAAATGCATAGATACGATATAGAACACCAATTGCGAAGGCAGCTTACTATGCTATGATTGACGCTGATGCACGAAAGCGTGGGTAGCGAACAGG--
>MED000000050|size:3540
TACGGAGGGTGCAAGCGTTATCCGGAATCACTGGGTTTAAAGGGTACGCAGGCGGTTTTATAAGTCAGACGTCAAAGGCTGTGGCTAAACCACGGTACGCGTTTGAAACTGTAAGACTTGAATATGTTCGAGGTGCATGGAATGCTTCATGTAGCGGTGAAATGCATAGATATGAAGTAGAACACCAATTGCGAAGGCAGTGCACTAGGACATCATTGACGCTGAGGTACGAAAGCGTGGGTAGCGAACAGG---
>MED000002643|size:4227
TACGTATGTCCCAAGCGTTACCCGGAATTACTGGGTGTAAAGGGTTCGTAGGTGGAATAGTAAGTCAGATATGAAAGACCGGAGCTCAACTTCGTGTTTGTATTTGAAACTGTTATTCTAGAATCAGGGAGAGGTAAGCGGAATTCTAAGTGTAGGGGTGCAATCCGTAGATACTTAGAAGAACACCAAAAGCGAAGGCAGCTTACTGGAACTGTATTGACGCTCATGAACGAAAGCGTGGGGAGCGAAAAGG--
>MED000001678|size:3442
TACAGAGGGTGCAAGCGTTAATCGGAATTACTGGGCGTAAAGGGAGCGTAGGTGGTTAATTAAGTCAGATGTGAAATCCCCGGGCTCAACCTGGGAACTGCATCTGATACTGGTTAACTAGAGTAGGTGAGAGGAGAGTAGAATTCCAGGTGTAGCGGTGAAATGCGTAGATATCTGGAGGAATACCGATGGCGAAGGCAGCTCTCTGGCATCATACTGACACTGAGGCTCGAAAGCGTGGGTAGCAAACAGG--
>MED000002753|size:4177
TACGGAGGGTGCGAGCGTTAATCGGAATAACTGGGCGTAAAGGGCACGCAGGCGGTGAATTAAGTGAGGTGTGAAAGCCCTGGGCTCAACCTAGGAATTGCACTTCATACTGGTTCACTAGAGTATTTTAGGGAGAGGTAGAATTCCACGTGTAGCGGTGAAATGCGTAGAGATGTGGAGGAATACCGAAGGCGAAGGCAGCCTCTTAGGAAAATACTGACGCTCATGTGCGAAAGCGTGGGGAGCAAACAGG--
>MED000000790|size:3531
TACAGAGGGTGCAAGCGTTAATCGGAATTACTGGGCGTAAAGCGAGCGTAGGTGGTCAGATAAGTCAGATGTGAAATCCCTGGGCTCAACCTAGGAACTGCATCTGATACTGTTTGACTAGAGTAGGTGAGAGGGGAGTAGAATTTCAGGTGTAGCGGTGAAATGCGTAGATATCTGAAGGAATACCGATGGCGAAGGCAGCTCCCTGGCATCATACTGACACTGAGGTCCGAAAGCGTGGGTAGCAAACAGG--
>MED000003813|size:4027
TACAGAGGGTGCAAGCGTTAATCGGAATTACTGGGCGTAAAGCGAGCGTAGGTGGTCAGATAAGTCAGATGTGAGATCCCTGGGCTCAACCTAGGAACTGCATCTGATACTGTTTGACTAGAGTAGGTGAGAGGGGAGTAGAATTTCAGGTGTAGCGGTGAAATGCGTAGATATCTGAAGGAATACCGATGGCGAAGGCAGCTCCCTGGCATCATACTGACACTGAGGTTCGAAAGCGTGGGTAGCAAACAGG--
>MED000003058|size:3645
TACGGAGGGTGCGAGCGTTAATCGGAATTACTGGGCGTAAAGCGCGCGTAGGCGGTTATTTAAGTCAGATGTGAAAGCCCAGGGCTCAACCTTGGAACTGCATTTGAAACTGGATAACTTGAGTATGGTAGAGGTAAGCGGAATTTCCAGTGTAGCAGTGAAATGCGTAGAGATTGGAAGGAATATCGATGGCGAAGGCAGCTTACTGGGCCAATACTGACGCTGAGGTGCGAAAGCGTGGGTAGCGAACGGG--
>MED000000032|size:2492
TACAGAGGGTGCAAGCGTTAATCGGAATTACTGGGCGTAAAGCGAGCGTAGGTGGTTATATAAGTCAGATGTGAAATCCCTGGGCTCAACCTAGGAACTGCATCTGAAACTATATAACTAGAGTAGGTGAGAGGGGAGTAGAATTTCAGGTGTAGCGGTGAAATGCGTAGATATCTGAAGGAATACCGATGGCGAAGGCAGCTCCCTGGCATTATACTGACACTGAGGTTCGAAAGCGTGGGTAGCAAACAGG--
>MED000003001|size:3857
TACAGAGGGTGCGAGCGTTAATCGGAATTACTGGGCGTAAAGCGCGCGTAGGCGGTTTGACCAGTCAGATGTGAAAGCCCAGGGCTTAACCTTGGAACTGCATCTGATACTGTCAGACTAGAGTATGGGAGAGGAAAGTAGAATTCCAGGTGTAGCGGTGAAATGCGTAGAGATCTGGAGGAATACCGATGGCGAAGGCAGCTTTCTGGCCTAATACTGACGCTGAGGTGCGAAAGCGTGGGTAGCAAACAGG--
>MED000003065|size:3878
TACGGAGGGTGCGAGCGTTAATCGGAATTACTGGGCGTAAAGCGCGCGTAGGCGGTTATTTAAGTCAGATGTGAAAGCCCAGGGCTCAACCTTGGAACTGCATTTGAAACTGAGTAACTTGAGTATGGTAGAGGTAAGCGGAATTTCCAGTGTAGCAGTGAAATGCGTAGATATTGGAAGGAATATCGATGGCGAAGGCAGCTTACTGGGCCAATACTGACGCTGAGGTGCGAAAGCGTGGGTAGCGAACGGG--
>MED000000123|size:2021
TACGGAGGGTGCAAGCGTTATCCGGAATCATTGGGTTTAAAGGGTCCGCAGGCGGTCAATTAAGTCAGAGGTGAAATCCCGTCGCTCAACGACGGAACTGCCTTTGATACTGATTGACTTGAGTCATATGGAAGTAGGCGGAATATATTGTGTAGCGGTGAAATGCATAGATACGATATAGAACACCAATTGCGAAGGCAGCTTACTATGCTATGATTGACGCTGATGCACGAAAGCGTGGGTAGCGAACAGG--
>MED000003494|size:3770
TACAGAGGGTGCAAGCGTTAATCGGAATTACTGGGCGTAAAGCGAGCGTAGGTGGTCGGATAAGTCAGATGTGAAATCCCTGGGCTCAACCTAGGAACTGCATCTGATACTGTTTGACTAGAGTAGGTGAGAGGGGAGTAGAATTTCAGGTGTAGCGGTGAAATGCGTAGATATCTGAAGGAATACCGATGGCGAAGGCAGCTCCCTGGCATCATACTGACACTGAGGTTCGAAAGCGTGGGTAGCAAACAGG--
>MED000001753|size:2984
TACAGAGGGTGCGAGCGTTAATCGGAATTACTGGGCGTAAAGCGCGCGTAGGCGGTTTGACCAGTCAGATGTGAAAGCCCAGGGCTTAACCTCGGAACTGCATCTGATACTGTCAGACTAGAGTATGGGAGAGGAAAGTAGAATTCCAGGTGTAGCGGTGAAATGCGTAGAGATCTGGAGGAATACCGATGGCGAAGGCAGCTTTCTGGCCTAATACTGACGCTGAGGTGCGAAAGCGTGGGTAGCAAACGGG--
>MED000003714|size:3439
TACAGAGGGTGCAAGCGTTAATCGGAATTACTGGGCGTAAGCGAGCGTAGGTGGTTATATAAGTCAGATGTGAAATCCCTGGGCTCAACCTAGGAACTGCATCTGAAACTATATAACTAGAGTAGGTGAGAGGGGAGTAGAATTTCAGGTGTAGCGGTGAAATGCGTAGATATCTGAAGGAATACCGATGGCGAAGGCAGCTCCCTGGCATCATACTGACACTGAGGTTCGAAAGCGTGGGTAGCAAACAGG---
>MED000000641|size:3588
TACGTAAGGTCCGAGCGTTATCCGGAATTATTGGGCGTAAAGCGTCCGCAGGTGGTTTGTTAAGTTGATTATTAAATACCGGAGCTCAACTTCGGTGCCGTAGTCAAAACTAGCAAACTAGAGGAATGGAGAGGTCTGTGGAATTCTACAAGTAGGGGTAAAATCCGTAGATATGTAGAGGAACACCAAAAGCGAAGGCAGCAGACTGGACATTTCCTGACACTCATGGACGAAAGCGTGGGGAGCGAAAGGG--
>MED000003061|size:3564
TACGGAGGGTGCGAGCGTTAATCGGAATTACTGGGCGTAAAGCGCGCGTAGGCGGTTATGTAAGTCAGATGTGAAAGCCCAGGGCTCAACCTTGGAACTGCATTTGAAACTGCATAACTTGAGTATGGTAGAGGTAAGCGGAATTTCCAGTGTAGCAGTGAAATGCGTAGAGATTGGAAGGAATATCGATGGCGAAGGCAGCTTACTGGGCCAATACTGACGCTGAGGTGCGAAAGCGTGGGTAGCGAACGGG--
>MED000003643|size:3666
TACAGAGGGTGCGAGCGTTAATCGGAATTACTGGGCGTAAGGCGCGCGTAGGCGGTTTGACCAGTCAGATGTGAAAGCCCAGGGCTTAACCTTGGAACTGCATCTGATACTGTCAGACTAGAGTATGGGAGAGGAAAGTAGAATTCCAGGTGTAGCGGTGAAATGCGTAGAGATCTGGAGGAATACCGATGGCGAAGGCAGCTTTCTGGCCTAATACTGACGCTGAGGTGCGAAAGCGTGGGTAGCAAACGGG--
>MED000000919|size:3335
TACGGAGGGTGCAAGCGTTAATCGGAATTACTGGGCGTAAAGCGCACGCAGGCGGTTTGTTAAGTCAGATGTGAAATCCCCGGGCTCAACCTGGGAACTGCATCTGATACTGGCAAGCTTGAGTCTCGTAGAGGGGGGTAGAATTCCAGGTGTAGCGGTGAAATGCGTAGAGATCTGGAGGAATACCGGTGGCGAAGGCGGCCCCCTGGACGAAGACTGACGCTCAGGTGCGAAAGCGTGGGGAGCAAACAGG--
>MED000000549|size:3336
TACAGAGGGTGCAAGCGTTAATCGGAATTACTGGGCGTAAAGCGAGCGTAGGTGGTCAGATAAGTCAGATGTGAAATCCCTGGGCTCAACCTAGGAACTGCATCTGAAACTATATAACTAGAGTAGGTGAGAGGGGAGTAGAATTTCAGGTGTAGCGGTGAAATGCGTAGATATCTGAAGGAATACCGATGGCGAAGGCAGCTCCCTGGCATCATACTGACACTGAGGTTCGAAAGCGTGGGTAGCAAACAGG--
>MED000000010|size:2534
TACAGAGGGTGCGAGCGTTAATCGGAATTACTGGGCGTAAAGCGCGCGTAGGCGGTTTGACCAGTCAGATGTGAAAGCCCAGGGCTTAACCTTGGAACTGCATCTGATACTGTCAGACTAGAGTACGGGAGAGGAAAGTAGAATTCCAGGTGTAGCGGTGAAATGCGTAGAGATCTGGAGGAATACCGATGGCGAAGGCAGCTTTCTGGCCTAATACTGACGCTGAGGTGCGAAAGCGTGGGTAGCAAACGGG--
>MED000002998|size:3582
TACGGAGGGTGCGAGCGTTAATCGGAATTACTGGGCGTAAAGCGCGCGTAGGCGGTTTGACCAGTCAGATGTGAAAGCCCAGGGCTTAACCTTGGAACTGCATCTGATACTGTCAGACTAGAGTATGGAAGAGGAAAGTAGAATTCCAGGTGTAGCGGTGAAATGCGTAGAGATCTGGAGGAATACCGATGGCGAAGGCGGCTTTCTGGCCTAATACTGACGCTGAGGTGCGAAAGCGTGGGTAGCAAACGGG--
>MED000003715|size:3339
TACAGAGGGTGCAAGCGTTAATCGGAATTACTGGCGTAAAGCGAGCGTAGGTGGTTATATAAGTCAGATGTGAAATCCCTGGGCTCAACCTAGGAACTGCATCTGAAACTATATAACTAGAGTAGGTGAGAGGGGAGTAGAATTTCAGGTGTAGCGGTGAAATGCGTAGATATCTGAAGGAATACCGATGGCGAAGGCAGCTCCCTGGCATCATACTGACACTGAGGTTCGAAAGCGTGGGTAGCAAACAGG---
>MED000000334|size:3149
TACGTAGGTCCCGAGCGTTGTCCGGATTTATTGGGCGTAAAGGGAGCGCAGGCGGTCAGGAAAGTCTGGAGTAAAAGGCTATGGCTCAACCATAGTGTGCTCTGGAAACTGTCTGACTTGAGTGCAGAAGGGGAGAGTGGAATTCCATGTGTAGCGGTGAAATGCGTAGATATATGGAGGAACACCAGTGGCGAAAGCGGCTCTCTGGTCTGTCACTGACGCTGAGGCTCGAAAGCGTGGGTAGCGAACAGG---
>MED000003846|size:3460
TACAGAGGGTGCAAGCGTTAATCGGAATTACTGGGCGTAAAGCGAGCGTAGGTGGTCAGATAAGTCAGATGTGGAATCCCTGGGCTCAACCTAGGAACTGCATCTGATACTGTTTGACTAGAGTAGGTGAGAGGGGAGTAGAATTTCAGGTGTAGCGGTGAAATGCGTAGATATCTGAAGGAATACCGATGGCGAAGGCAGCTCCCTGGCATCATACTGACACTGAGGTTCGAAAGCGTGGGTAGCAAACAGG--
>MED000003649|size:3387
TACAGAGGGTGCAAGCGTTAATCGGAATTACTGGGCGTAAAGCGCGCGTAGGCGGTTTGACCAGTCAGATGTGAAAGCCCAGGGCTTAACCTTGGAACTGCATCTGATACTGTCAGACTAGAGTATGGGAGAGGAAAGTAGAATTCCAGGTGTAGCGGTGAAATGCGTAGAGATCTGGAGGAATACCGATGGCGAAGGCAGCTTTCTGGCCTAATACTGACGCTGAGGTGCGAAAGCGTGGGTAGCAAACGGG--
>MED000003645|size:3371
TACAGAGGGTGCGAGCGTTAATCGGAATTACTGGGCGTAAAGCGCGCGTAGGCGGTTTGACCAGTCAGATGTGAGAGCCCAGGGCTTAACCTTGGAACTGCATCTGATACTGTCAGACTAGAGTATGGGAGAGGAAAGTAGAATTCCAGGTGTAGCGGTGAAATGCGTAGAGATCTGGAGGAATACCGATGGCGAAGGCAGCTTTCTGGCCTAATACTGACGCTGAGGTGCGAAAGCGTGGGTAGCAAACGGG--
>MED000002476|size:3360
TACAGAGGGTGCAAGCGTTAATCGGAATTACTGGGCGTAAAGCGAGCGTAGGTGGTTATATAAGTCAGATGTGAAATCCCTGGGCTCAACCTAGGAACTGCATCTGAAACTATATAACTAGAGTAGGTGAGAGGGGAGTAGAATTTCAGGTGTAGCGGTGAAATGCGTAGATATCTGAAGGAATACCGATGGCGAAGGCAGCTCCCTGGCATCATACTGACACTGAGGTTCGAAAGCGTGGGTAGCAAACGGC--
>MED000003240|size:3352
TACAGAGGGTGCAAGCGTTAATCGGAATTACTGGGCGTAAAGGGAGCGTAGGTGGTTAATTAAGTCAGATGTGAAATCCCCGGGCTCAACCTGGGAACTGCATCTGATACTGGTTAACTAGAGTAGGTGAGAGGAGAGTAGAATTCCAGGTGTAGCGGTGAAATGCGTAGATATCTGGAGGAATACCGATGGCGAAGGCAGCTCTCTGGCATCATACTGACACTGAGGCTCGAAAGCGTGGGTAGCAAACGGC--
>MED000003309|size:3337
TACGGAGGGTCCAAGCGTTATCCGGAATCATTGGGTTTAAAGGGTGCGCAGGCGGTTTATTAAGTCAGTGGTGAAATCTCGAGGCTCAACCTCGAAACTGCCATTGATACTGATAAACTTGAGTTCAGTTGGAGTAGGCGGAATGTGTAGTGTAGCGGTGAAATGCTTAGATATTACACAGAACACCGATAGCGAAGGCAGCTTACTAAACTGATACTGACGCTGAGGCACGAAAGCGTGGGGAGCGAACAGG--
>MED000002404|size:3306
TACAGAGGGTGCAAGCGTTAATCGGAATTACTGGGCGTAAAGCGAGCGTAGGTGGTCAGATAAGTCAGATGTGAAATCCCTGGGCTCAACCTAGGAACTGCATCTGATACTGTTTGACTAGAGTAGGTGAGAGGGGAGTAGAATTTCAGGTGTAGCGGTGAAATGCGTAGATATCTGAAGGAATACCGATGGCGAAGGCAGCTCCCTGGCATCATACTGACACTGAGGCTCGAAAGCGTGGGTAGCAAACAGG--
>MED000000560|size:2621
TACAGAGGGTGCAAGCGTTAATCGGAATTACTGGGCGTAAAGCGAGCGTAGGTGGTCAGATAAGTCAGATGTGAAATCCCTGGGCTCAACCTAGGAACTGCATCTGATACTGTCTGACTAGAGTAGGTGAGAGGGGAGTAGAATTTCAGGTGTAGCGGTGAAATGCGTAGATATCTGAAGGAATACCGATGGCGAAGGCAGCTCCCTGGCATCATACTGACACTGAGGTTCGAAAGCGTGGGTAGCAAACAGG--
>MED000002640|size:3092
TACGTATGTCCCAAGCGTTACCCGGAATTACTGGGTGTAAAGGGTTCGTAGGTGGAATATTAAGTCAGATATGAAAGACCGGAGCTCAACTTCGTGTTTGTATTTGAAACTGTTATTCTAGAATCAGGGAGAGGTAAGCGGAATTCTAAGTGTAGGGGTGCAATCCGTAGATACTTAGAAGAACACCAAAAGCGAAGGCAGCTTACTGGAACTGTATTGACGCTCATGAACGAAAGCGTGGGGAGCGAAAAGG--
>MED000003424|size:3116
TACGGAGGGTGCAAGCGTTATCCGGAATCATTGGGTTTAAAGGGTCCGCAGGCGGTTAATTAAGTCAGAGGTGAAATCCCATCGCTTAACGATGGAACTGCCTTTGATACTGGTTGACTTGAGTCATATGGAAGTAGATAGAATAAGTAGTGTAGCGGTGAAATGCATAGATATTACTTAGAATACCGATTGCGAAGGCAGTCTACTACGTATGTACTGACGCTCATGGACGAAAGCGTGGGGAGCGAACAGC--
>MED000002062|size:3196
TACGGAGGGTCCAAGCGTTATCCGGAATCATTGGGTTTAAAGGGTCCGTAGGCGGTTAGATAAGTCAGTGGTGAAAGTTTTCGGCTCAACCGGAAAAATGCCATTGAAACTGTTTAACTTGAATTAGTGTGAAGTAATTAGAATAAGTAGTGTAGCGGTGAAATGCATAGATATTACTTAGAATACCGATTGCGAAGGCAGGTTGCTAACACTATATTGACGCTGAGGGACGAAAGCGTGGGGAGCGAACAGG--
>MED000000732|size:2635
TACGTAGGTGGCAAGCGTTGTCCGGATTTACTGGGCGTAAAGGGAGCGTAGGCGGACTTTTAAGTGGGATGTGAAATACCCGGGCTTAACCTGGGTGCTGCATTCCAAACTGGAAGTCTAGAGTGCAGGAGGGGAAAGTGGAATTCCTAGTGTAGCGGTGAAATGCGTAGAGATTAGGAAGAACACCGGTGGCGAAGGCGACTTTCTGGACTGTAACTGACGCTGAGGCTCGAAAGCGTGGGGAGCAAACAGG--
>MED000000999|size:3114
TACGGAGGGTCCGAGCGTTAATCGGAATTACTGGGCGTAAAGCGTGCGCAGGCGGTTTGTTAAGCCAGATGTGAAATCCCCGGGCTCAACCTGGGAATTGCATTTGGAACTGGCGAACTAGAGTCTTGTAGAGGGGGGTAGAATTCCAGGTGTAGCGGTGAAATGCGTAGATATCTGGAGGAATACCGGTGGCGAAGGCGGCCCCCTGGACAAAGACTGACGCTCATGCACGAAAGCGTGGGGAGCAAACAGG--
>MED000000261|size:2833
TACGGAGGGTGCAAGCGTTATCCGGAATCATTGGGTTTAAAGGGTCCGTAGGCGGTTAGATAAGTCAGTGGTGAAAGTTTTCGGCTCAACCGGAAAAATGCCATTGAAACTGTTTAACTTGAATTAGTGTGAAGTAATTAGAATAAGTAGTGTAGCGGTGAAATGCATAGATATTACTTAGAATACCGATTGCGAAGGCAGGTTACTAACACTATATTGACGCTGAGGGACGAAAGCGTGGGGAGCGAACAGG--
>MED000003639|size:3079
TACAGAGGGTGCGAGCGTTAATCGGAATTACTGGGCGTAAAGCGCGCGTAGGCGGTTAGATCAGTCAGATGTGAAAGCCCAGGGCTTAACCTTGGAACTGCATCTGATACTGTCTGACTAGAGTATGGGAGAGGAAAGTAGAATTCCAGGTGTAGCGGTGAAATGCGTAGAGATCTGGAGGAATACCGATGGCGAAGGCAGCTTTCTGGCCTAATACTGACGCTGAGGTGCGAAAGCGTGGGTAGCAAACAGG--
>MED000003812|size:3042
TACAGAGGGTGCAAGCGTTAATCGGAATTACTGGGCGTAAAGCGAGCGTAGGTGGTCAGATAAGTCAGATGTGAAATCCCTGGGCTCAACCTAGGAACTGCATCTGATACTGTTTGACTAGAGTAGGTGGGAGGGGAGTAGAATTTCAGGTGTAGCGGTGAAATGCGTAGATATCTGAAGGAATACCGATGGCGAAGGCAGCTCCCTGGCATCATACTGACACTGAGGTTCGAAAGCGTGGGTAGCAAACAGG--
>MED000003572|size:3045
TACAGAGGGTGCAAGCGTTAATCGGAATTACTGGGCGTAAAGCGAGCGTAGGTGGTTATATAAGTCAGATGTGAAATCCCTGGGCTCAACCTAGGAACTGCATCTGAAACTATATAACTAGAGTAGGTGAGAGGGGAGTAGAATTTCAGGTGTAGCGGTGTAATGCGTAGATATCTGAAGGAATACCGATGGCGAAGGCAGCTCCCTGGCATCATACTGACACTGAGGTTCGAAAGCGTGGGTAGCAAACAGG--
>MED000000633|size:2811
TACGGAGGGTGCAAGCGTTATCCGGAATCATTGGGTTTAAAGGGTCCGCAGGCGGTCAATTAAGTCAGAGGTGAAATCCCGTCGCTCAACGACGGAACTGCCTTTGATACTGATTGACTTGAGTCATATGGAAGTAGATAGAATAAGTAGTGTAGCGGTGAAATGCATAGATATTACTTAGAATACCGATTGCGAAGGCAGTCTACTACGTATGTACTGACGCTCATGGACGAAAGCGTGGGGAGCGAACAGG--
>MED000000081|size:1910
TACAGAGGGTGCAAGCGTTAATCGGAATTACTGGGCGTAAAGCGAGCGTAGGTGGTTATATAAGTCAGATGTGAAATCCCTGGGCTCAACCTAGGAACTGCATCTGAAACTATATAACTAGAGTAGGTGAGAGGGGAGTAGAATTTCAGGTGTAGCGGTGAAATGCGTAGATATCTGAAGGAATACCGATGGCGAAGGCAGCTCCCTGGCATCATACTGACACTGAGGTACGAAAGCGTGGGTAGCAAACAGG--
>MED000001286|size:2499
TACGGAGGGTGCAAGCGTTAATCGGAATTACTGGGCGTAAAGCGCGCGTAGGTGGCTTGATAAGCCGGTTGTGAAAGCCCCGGGCTCAACCTGGGAACGGCATCCGGAACTGTCAAGCTAGAGTGCAGGAGAGGAAGGTAGAATTCCCGGTGTAGCGGTGAAATGCGTAGAGATCGGGAGGAATACCAGTGGCGAAGGCGGCCTTCTGGACTGACACTGACACTGAGGTGCGAAAGCGTGGGTAGCAAACAGG--
>MED000002468|size:2892
TACAGAGGGTGCAAGCGTTAATCGGAATTACTGGGCGTAAAGCGAGCGTAGGTGGTTATATAAGTCAGATGTGAAATCCCTGGGCTCAACCTAGGAACTGCATCTGAAACTATATAACTAGAGTAGGTGAGAGGGGAGTAGAATTTCAGGTGTAGCGGTGAAATGCGTAGATATCTGAAGGAATACCGATGGCGAAGGCAGCTCCCTGGCATCATACTGACACTGAGGTTCGAAAGCGTGGGTAGCAAACAGT--
>MED000000451|size:2641
TACGGAGGGTCCGAGCGTTATCCGGAATCATTGGGTTTAAAGGGTTCGTAGGCGGGATAATAAGTCAGAGGTGAAATCTTGCAGCTTAACTGTAAAATTGCCTTTGAAACTGTTAACCTTGAATTACTGTGAAGTGGTTAGAATATGTAGTGTAGCGGTGAAATGCTTAGATATTACATAGAATACCGATTGCGAAGGCAGATCACTAACAGTATATTGACGCTGATGAACGAAAGCGTAGGTAGCGAACGGG--
>MED000001290|size:2785
TACGTAGGGCGCGAGCGTTGTCCGGAATTATTGGGCGTAAAGGGCTTGTAGGCGGTTGGTCGCGTCTGCCGTGAAATCCTCTGGCTTAACTGGGGGCGTGCGGTGGGTACGGGCTGACTTGAGTGCGGTAGGGGAGACTGGAACTCCTGGTGTAGCGGTGGAATGCGCAGATATCAGGAAGAACACCGGTGGCGAAGGCGGGTCTCTGGGCCGTTACTGACGCTGAGGAGCGAAAGCGTGGGGAGCGAACAGG--
>MED000002111|size:2741
TACGGAGGGTCCGAGCGTTATCCGGAATCATTGGGTTTAAAGGGTCCGTAGGCGGTTAGATAAGTCAGTGGTGAAAGTTTTCGGCTCAACCGGAAAAATGCCATTGATACTGTTTAACTTGAATTAGTGTGAAGTAATTAGAATAAGTAGTGTAGCGGTGAAATGCATAGATATTACTTAGAATACCGATTGCGAAGGCAGGTTACTAACACTATATTGACGCTGAGGGACGAAAGCGTGGGGAGCGAACAGG--
>MED000000039|size:1786
TACAGAGGGTGCAAGCGTTAATCGGAATTACTGGGCGTAAAGCGAGCGTAGGTGGTTATATAAGTCAGATGTGAAATCCCTGGGCTCAACCTAGGAACTGCATCTGAAACTATATAACTAGAGTATGTGAGAGGGGAGTAGAATTTCAGGTGTAGCGGTGAAATGCGTAGATATCTGAAGGAATACCGATGGCGAAGGCAGCTCCCTGGCATCATACTGACACTGAGGTTCGAAAGCGTGGGTAGCAAACAGG--
>MED000000333|size:2382
TACGTAGGTCCCGAGCGTTGTCCGGATTTATTGGGCGTAAAGCGAGCGCAGGCGGTTCTTTAAGTCTGAAGTTAAAGGCAGTGGCTTAACCATTGTACGCTTTGGAAACTGGAGGACTTGAGTGCAGAAGGGGAGAGTGGAATTCCATGTGTAGCGGTGAAATGCGTAGATATATGGAGGAACACCGGTGGCGAAAGCGGCTCTCTGGTCTGTAACTGACGCTGAGGCTCGAAAGCGTGGGGAGCAAACAGG---
>MED000003847|size:2787
TACAGAGGGTGCAAGCGTTAATCGGAATTACTGGGCGTAAAGCGAGCGTAGGTGGTCAGATAAGTCAGATGTGAAATCCCTGGGCTCAACCTAGGAACTGCATCTGATACTGTTTGACTAGAGTAGGTGAGAGGGGAGTAGAATTTCAGGTGTAGCGGTGGAATGCGTAGATATCTGAAGGAATACCGATGGCGAAGGCAGCTCCCTGGCATCATACTGACACTGAGGTTCGAAAGCGTGGGTAGCAAACAGG--
>MED000002061|size:2779
TACAGAGGGTCCAAGCGTTATCCGGAATCATTGGGTTTAAAGGGTCCGTAGGCGGTTAGATAAGTCAGTGGTGAAAGTTTTCGGCTCAACCGGAAAAATGCCATTGAAACTGTTTAACTTGAATTAGTGTGAAGTAATTAGAATAAGTAGTGTAGCGGTGAAATGCATAGATATTACTTAGAATACCGATTGCGAAGGCAGGTTACTAACACTATATTGACGCTGAGGGACGAAAGCGTGGGGAGCGAACAGG--
>MED000003547|size:2738
TACAGAGGGTGCAAGCGTTAATCGGAATTACTGGGCGTAAAGCGAGCGTAGGTGGTTAGATAAGTCAGATGTGAAATCCCTGGGCTCAACCTAGGAACTGCATCTGATACTGTTTAACTAGAGTAGGTGAGAGGGGAGTAGAATTTCAGGTGTAGCGGTGAAATGCGTAGATATCTGAAGGAATACCGATGGCGAAGGCAGCTCCCTGGCATCATACTGACACTGAGGTTCGAAAGCGTGGGTAGCAAACAGG--
>MED000002294|size:2727
TACGGAGGGTGCAAGCGTTATCCGGAATCATTGGGTTTAAAGGGTCCGCAGGCGGTCAATTAAGTCAGAGGTGAAAGCCCATCGCTCAACGATGGAACTGCCTTTGATACTGGTTGACTTGAGTCATATGGAAGTAGATAGAATAAGTAGTGTAGCGGTGAAATGCTTAGAGATTACTTAGAATACCGATTGCGAAGGCAGTCTACTACGTATGTACTGACGCTCATGGACGAAAGCGTGGGGAGCGAACAGC--
>MED000003789|size:2737
TACGGAGGGTGCAAGCGTTATCCGGAATCATTGGGTTTAAAGGGTCCGCAGGCGGTTAATTAAGTCAGAGGTGAAATCCCATCGCCTAACGATGGAACTGCCTTTGATACTGGTTGACTTGAGTCATATGGAAGTAGATAGAATAAGTAGTGTAGCGGTGAAATGCATAGATATTACTTAGAATACCGATTGCGAAGGCAGTCTACTACGTATGTACTGACGCTCATGGACGAAAGCGTGGGGAGCGAACAGG--
>MED000002850|size:2668
TACAGAGGGTGCGAGCGTTAATCGGAATTACTGGGCGTAAAGCGCGCGTAGGCGGTTTGATCAGTCAGATGTGAAAGCCCAGGGCTTAACCTTGGAACTGCATCTGATACTGTCAGACTAGAGTATGGGAGAGGAAAGTAGAATTCCAGGTGTAGCGGTGAAATGCGTAGAGATCTGGAGGAATACCGATGGCGAAGGCAGCTTTCTGGCCCAATACTGACGCTGAGGTGCGAAAGCGTGGGTAGCAAACGGC--
>MED000003121|size:2579
TACGAAGGGTGCAAGCGTTAATCGGAATTACTGGGCGTAAAGCGCGCGTAGGTGGTTCAGTAAGTTGGATGTGAAATCCCCGGGCTCAACCTGGGAACTGCATCCAAAACTGCTGAGCTAGAGTACGGTAGAGGGTAGTGGAATTTCCTGTGTAGCGGTGAAATGCGTAGATATAGGAAGGAACACCAGTGGCGAAGGCGACTACCTGGACTGGTACTGACACTGAGGTGCGAAAGCGTGGGGAGCAAACAGG--
>MED000003648|size:2692
TACAGAGGGTGCGAGCGTTAATCGGAATTACTGGGCGTAAAGCGCGCGTAGGCGGTTTGACCAGTCAGATGTGAAAGCCCAGGGCTTAACCTTGGAACTGCATCTGATACTGTCAGACTAGAGTATGGGAGAGGAAAGTAGAATTCCAGGTGTAGCGGTGGAATGCGTAGAGATCTGGAGGAATACCGATGGCGAAGGCAGCTTTCTGGCCTAATACTGACGCTGAGGTGCGAAAGCGTGGGTAGCAAACGGG--
>MED000002541|size:2601
TACAGAGGGTGCAAGCGTTATCCGGAATCATTGGGTTTAAAGGGTCCGCAGGCGGTCAATTAAGTCAGAGGTGAAATCCCGTCGCTCAACGACGGAACTGCCTTTGATACTGGTTGACTTGAGTCATATGGAAGTAGATAGAATAAGTAGTGTAGCGGTGAAATGCATAGATATTACTTAGAATACCGATTGCGAAGGCAGTCTACTACGTATGTACTGACGCTCATGGACGAAAGCGTGGGGAGCGAACAGG--
>MED000003790|size:2639
TACGGAGGGTGCAAGCGTTATCCGGAATCATTGGGTTTAAAGGGTCCGCAGGCGGTTAATTAAGTCAGAGGTGAAATCCCATCGCTTAACGATGGAACTGCCTTTGATACTGGTTGACTTGAGTCATATGGAAGTAGATAGAATAAGTAGTGTAGCGGTGAGATGCATAGATATTACTTAGAATACCGATTGCGAAGGCAGTCTACTACGTATGTACTGACGCTCATGGACGAAAGCGTGGGGAGCGAACAGG--
>MED000002784|size:2584
TACGGAGGGTGCAAGCGTTAATCGGAATTACTGGGCGTAAAGCGTACGCAGGCGGTTTGTTAAGCGAGATGTGAAAGCCCCGGGCTCAACCTGGGAACTGCATTTCGAACTGGCAAACTAGAGTGTGATAGAGGGTGGTAGAATTTCAGGTGTAGCGGTGAAATGCGTAGAGATCTGAAGGAATACCGATGGCGAAGGCAGCCACCTGGGTCAACACTGACGCTCATGTACGAAAGCGTGGGGAGCAAACGGG--
>MED000003186|size:2585
TACGTAGGTGGCAAGCGTTATCCGGAATTATTGGGCGTAAAGCGCGCGTAGGCGGTTTTTTAAGTCTGATGTGAAAGCCCACGGCCCAACCGTGGAGGGTCATTGGAAACTGGAAAACTTGAGTGCAGAAGAGGAAAGTGGAATTCCATGTGTAGCGGTGAAATGCGCAGAGATATGGAGGAACACCAGTGGCGAAGGCGACTTTCTGGTCTGTAACTGACGCTGATGTGCGAAAGCGCGGGGATCAAACAGG--
>MED000003570|size:2568
TACAGAGGGTGCAAGCGTTAATCGGAATTACTGGGCGTAAAGCGAGCGTAGGTGGTTATATAAGTCAGATGTGTAATCCCTGGGCTCAACCTAGGAACTGCATCTGAAACTATATAACTAGAGTAGGTGAGAGGGGAGTAGAATTTCAGGTGTAGCGGTGAAATGCGTAGATATCTGAAGGAATACCGATGGCGAAGGCAGCTCCCTGGCATCATACTGACACTGAGGTTCGAAAGCGTGGGTAGCAAACAGG--
>MED000001112|size:2463
TACAGAGGGTGCGAGCGTTAATCGGAATTACTGGGCGTAAAGCGCGCGTAGGCGGTTTGACCAGTCAGATGTGAAAGCCCAGGGCTTAACCTTGGAACTGCATCTGATACTGTCGGACTAGAGTATGGGAGAGGAAAGTAGAATTCCAGGTGTAGCGGTGAAATGCGTAGAGATCTGGAGGAATACCGATGGCGAAGGCAGCTTTCTGGCCTAATACTGACGCTGAGGTGCGAAAGCGTGGGTAGCAAACGGG--
>MED000003416|size:2401
TACAGAGGGTGCAAGCGTTATCCGGAATCATTGGGTTTAAAGGGTCCGCAGGCGGTCAATTAAGTCAGAGGTGAAAGCCCATCGCTCAACGATGGAACTGCCTTTGATACTGGTTGACTTGAGTCATATGGAAGTAGATAGAATAAGTAGTGTAGCGGTGAAATGCTTAGAGATTACTTAGAATACCGATTGCGAAGGCAGTCTACTACGTATGTACTGACGCTCATGGACGAAAGCGTGGGGAGCGAACAGG--
>MED000003165|size:2410
TACGGAGGATCCGAGCGTTATCCGGATTTATTGGGTTTAAAGGGAGCGTAGATGGATATTTAAGTCAGTTGTGAAAGTTTGCGGCTCAACCGTAAAATTGCAGTTGATACTGGATATCTTGAGTGCAGTTGAGGCAGGCGGAATTCGTGGTGTAGCGGTGAAATGCTTAGATATCACGAAGAACTCCGATTGCGAAGGCAGCCTGCTAAGCTGCAACTGACATTGAGGCTCGAAAGTGTGGGTATCAAACAGG--
>MED000000331|size:1675
TACGTAGGTCCCGAGCGTTGTCCGGATTTATTGGGCGTAAAGCGAGCGCAGGCGGTTAGATAAGTCTGAAGTTAAAGGCTGTGGCTTAACCATAGTACGCTTTGGAAACTGTTTAACTTGAGTGCAAGAGGGGAGAGTGGAATTCCATGTGTAGCGGTGAAATGCGTAGATATATGGAGGAACACCGGTGGCGAAAGCGGCTCTCTGGCTTGTAACTGACGCTGAGGCTCGAAAGCGTGGGGAGCAAACAGG---
>MED000002540|size:2340
TACGGAGGGTGCAAGCGTTATCCGGAATCATTGGGTTTAAAGGGTCCGCAGGCGGTCAATTAAGTCAGAGGTGAAATCCCGTCGCTCAACGACGGAACTGCCTTTGATACTGGTTGACTTGAGTCATATGGAAGTAGATAGAATAAGTAGTGTAGCGGTGAAATGCATAGATATTACTTAGAATACCGATTGCGAAGGCAGTCTACTACGTATGTACTGACGCTCATGGACGAAAGCGTGGGGAGCGAACAGC--
>MED000001103|size:2366
TACAGAGGGTGCGAGCGTTAATCGGAATTACTGGGCGTAAAGCGCGCGTAGGCGGTTCGACCAGTCAGATGTGAAAGCCCAGGGCTTAACCTTGGAACTGCATCTGATACTGTCAGACTAGAGTATGGGAGAGGAAAGTAGAATTCCAGGTGTAGCGGTGAAATGCGTAGAGATCTGGAGGAATACCGATGGCGAAGGCAGCTTTCTGGCCTAATACTGACGCTGAGGTGCGAAAGCGTGGGTAGCAAACGGG--
>MED000002710|size:2346
TACGTAGGTGGCAAGCGTTGTCCGGATTTATTGGGCGTAAAGCGGGCGCAGGCGGTTTCTTAAGTCTGATGTGAAAGCCCCCGGCTCAACCGGGGAGGGTCATTGGAAACTGGGAGACTTGAGTGCAGAAGAGGAGAGTGGAATTCCATGTGTAGCGGTGAAATGCGTAGATATATGGAGGAACACCAGTGGCGAAGGCGGCTCTCTGGTCTGTAACTGACGCTGAGGCTCGAAAGCGTGGGGAGCAAACAGG--
>MED000002644|size:2300
TACGTATGTCCCAAGCGTTACCCGGAATTACTGGGTGTAAAGGGTTCGTAGGTGGAATAGTAAGTCAGATATGAAAGACCGGAGCTCAACTTCGTGTTTGTACTTGAAACTGTTATTCTAGAATCAGGGAGAGGTAAGCGGAATTCTAAGTGTAGGGGTGCAATCCGTAGATACTTAGAAGAACACCAAAAGCGAAGGCAGCTTACTGGAACTGTATTGACGCTCATGAACGAAAGCGTGGGGAGCGAAAAGG--
>MED000003164|size:2304
TACGGAGGATCCGAGCGTTATCCGGATTTATTGGGTTTAAAGGGAGCGTAGATGGATATTTAAGTCAGTTGTGAAAGTTTGCGGCTCAACCGTAAAATTGCAGTTGATACTGGATATCTTGAGTGCAGTTGAGGCAGGCGGAATTCGTGGTGTAGCGGTGAAGTGCTTAGATATCACGAAGAACTCCGATTGCGAAGGCAGCCTGCTAAGCTGCAACTGACATTGAGGCTCGAAAGTGTGGGTATCAAACAGG--
>MED000003761|size:2283
TACAGAGGGTGCAAGCGTTAATCGGAATTACTGGGCGTAAAGCGAACGTAGGTGGCATAATCAGTCAGATGTGAAATCCCCGGGCTCAACCTGGGAACTGCATCTGATACTGTTAAGCTAGAGTAGGTGAGAGGGGAGTAGAATTTCAGGTGTAGCGGTGAAATGCGTAGATATCTGAAGGAACACCGATGGCGAAGGCAGCTCCCTGGCATCATACTGACACTGAGGTTCGAAAGCGTGGGTAGCAAACAGG--
>MED000002732|size:2274
TACGTAGGTGGCAAGCGTTGTCCGGATTTATTGGGCGTAAAGCGAGTGCAGGCGGTTCAATAAGTCTGATGTGAAAGCCTTCGGCTCAACCGGAGAATTGCATCAGAAACTGTTGAACTTGAGTGCAGAAGAGGAGAGTGGAACTCCATGTGTAGCGGTGGAATGCGTAGATATATGGAAGAACACCAGTGGCGAAGGCGGCTCTCTGGTCTGCAACTGACGCCGAGGCTCGAAAGCATGGGTAGCGAACAGG--
>MED000002712|size:2165
TACGTAGGTGGCAAGCGTTGTCCGGATTTATTGGGCGTAAAGCGAGCGCAGGCGGTTTCTTAAGTCTGATGTGGAAGCCCCCGGCTCAACCGGGGAGGGTCATTGGAAACTGGGAGACTTGAGTGCAGAAGAGGAGAGTGGAATTCCATGTGTAGCGGTGAAATGCGTAGATATATGGAGGAACACCAGTGGCGAAGGCGGCTCTCTGGTCTGTAACTGACGCTGAGGCTCGAAAGCGTGGGGAGCAAACAGG--
>MED000003471|size:2157
TACAGAGGGTGCAAGCGTTAATCGGAATTACTGGGCGTAAAGCGAGCGTAGGTGGTTAGATAAGTCAGATGTGAAATCCCTGGGCTCAACCTAGGAACTGCATCTGATACTGTTTAACTAGAGTAGGTGAGAGGGGAGTAGAATTTCAGGTGTAGCGGTGAAATGCGTAGATATCTGAAGGAATACCGATGGCGAAGGCAGCTCCCTGGCATCATACTGACACTGAGGTTCGAAAGCGTGGGTAGCAAACGGC--
>MED000002469|size:2146
TACAGAGGGTGCAAGCGTTAATCGGAATTACTGGGCGTAAAGCGAGCGTAGGTGGTTATATAAGTCAGATGTGAAATCCCTGGGCTCAACCTAGGAACTGCATCTGAAACTATATAACTAGAGTAGGTGAGAGGGGAGTAGAATTTCAGGTGTAGCGGTGAAATGCGTAGATATCTGAAGGAATACCGATGGCGAAGGCAGCTCCCTGGCATCATACTGACACTGAGGTTCGAAAGCGTGGGTAGCAAACAGA--
>MED000000335|size:2018
TACGTAGGTCCCGAGCGTTGTCCGGATTTATTGGGCGTAAAGCGAGCGCAGGCGGTTAGATAAGTCTGAAGTTAAAGGCTGTGGCTTAACCATAGTAGGCTTTGGAAACTGTTTAACTTGAGTGCAAGAGGGGAGAGTGGAATTCCATGTGTAGCGGTGAAATGCGTAGATATATGGAGGAACACCGGTGGCGAAAGCGGCTCTCTGGCTTGTAACTGACGCTGAGGCTCGAAAGCGTGGGGAGCAAACAGG---
>MED000003003|size:2126
TACAGAGGGTGCGAGCGTTAATCGGAATTACTGGGCGTAAAGCGCGCGTAGGCGGTTTGACCAGTCAGATGTGAAAGCCCAGGGCTTAACCTTGGAACTGCATCTGATACTGTCAGACTAGAGTATGGGAGAGGAAAGTAGAATTCCAGGTGTAGCGGTGAAATGCGTAGAGATCTGGAGGAATACCGATGGCGAAGGCGGCTTTCTGGCCTAATACTGACGCTGAGGTGCGAAAGCGTGGGTAGCAAACGGG--
>MED000001197|size:2068
TACGGAGGGTGCAAGCGTTATCCGGATTTATTGGGTTTAAAGGGTCCGTAGGCGGGCTAATAAGTCAGTAGTGAAATCTTGTCGCTTAACGATAAAACTGCTATTGATACTGTTAGTCTTGAGTGTATTTGAAGTAGCTGGAATGAGTAGTGTAGCGGTGAAATGCATAGATATTACTCAGAACACCAATTGCGAAGGCAGGTTACTAAGATACAACTGACGCTGAGGGACGAAAGCGTGGGGAGCGAACAGG--
>MED000002412|size:1766
TACAGAGGGTGCAAGCGTTAATCGGAATTACTGGGCGTAAAGCGAGCGTAGGTGGTTAGATAAGTCAGATGTGAAATCCCTGGGCTCAACCTAGGAACTGCATCTGATACTGTTTGACTAGAGTAGGTGAGAGGGGAGTAGAATTTCAGGTGTAGCGGTGAAATGCGTAGATATCTGAAGGAATACCGATGGCGAAGGCAGCTCCCTGGCATCATACTGACACTGAGGTTCGAAAGCGTGGGTAGCAAACAGG--
>MED000002064|size:2026
TACGGAGGGTCCAAGCGTTATCCGGAATCATTGGGTTTAAAGGGTCCGTAGGCGGTTAGATAAGTCAGTGGTGAAAGTTTTCGGCTCAACCGGAAAAATGCCATTGAAACTGTTTAACTTGAATTAGTGTGAAGTAATTAGAATAAGTAGTGTAGCGGTGAAATGCATAGATATTACTTAGAATACCGATTGCGAAGGCAGGTTACTAACACTATATTGACGCTGAGGGACGAAAGCGTGGGGAGCGAACAGC--
>MED000002686|size:1971
TACGTAGGTGGCAAGCGTTATCCGGAATTATTGGGCGTAAAGGGAGCGTAGGCGGATATTTAAGTGGGATGTGAAATACCTGAGCTCAACTCGGGTGCTGCATTCCAAACTGGATATCTAGAGTGCAGGAGAGGAGAGTGGAATTCCTAGTGTAGCGGTGAAATGCGTAGAGATTAGGAAGAACACCAGTGGCGAAGGCGACTCTCTGGACTGTAACTGACGCTGAGGCTCGAAAGCGTGGGGAGCGAACAGG--
>MED000002200|size:1913
TACGGAGGGTGCAAGCGTTATCCGGAATCATTGGGTTTAAAGGGTCCGCAGGCGGTTAATTAAGTCAGAGGTGAAATCCCATAGCTTAACTATGGAACTGCCTTTGATACTGGTTGACTTGAGTTATATGGAAGTAGGTAGAATAAGTAGTGTAGCGGTGAAATGCTTAGATATTACTTAGAATACCGATTGCGAAGGCAGCCTACTACATATATACTGACGCTCATGGACGAAAGCGTGGGGAGCGAACAGC--
>MED000001602|size:1742
TACGTAGGTGGCAAGCGTTGTCCGGAATTATTGGGCGTAAAGCGCGCGCAGGTGGTCCTTTAAGTCTGATGTGAAAGCCCACGGCTCAACCGTGGAGGGTCATTGGAAACTGGGGGACTTGAGTGCAGAAGAGGAAAGTGGAATTCCAAGTGTAGCGGTGAAATGCGTAGAGATTTGGAGGAACACCAGTGGCGAAGGCGACTTTCTGGTCTGTAACTGACACTGAGGCGCGAAAGCGTGGGGAGCAAACAGG--
>MED000002752|size:1923
TACGGAGGGTGCGAGCGTTAATCGGAATAGCTGGGCGTAAAGGGCACGCAGGCGGTGAATTAAGTGAGGTGTGAAAGCCCTGGGCTCAACCTAGGAATTGCACTTCATACTGGTTCACTAGAGTATTTTAGGGAGAGGTAGAATTCCACGTGTAGCGGTGAAATGCGTAGAGATGTGGAGGAATACCGAAGGCGAAGGCAGCCTCTTGGGAAAATACTGACGCTCATGTGCGAAAGCGTGGGGAGCAAACAGG--
>MED000003343|size:1815
TACAGAGGGTCCGAGCGTTATCCGGAATCATTGGGTTTAAAGGGTTCGTAGGCGGGTCAATAAGTCAGAGGTGAAATCCCACAGCTTAACTGTGGAACTGCCTTTGAAACTGTTGACCTTGAATTATTGTGAAGTGGTTAGAATATGTAGTGTAGCGGTGAAATGCTTAGAGATTACATAGAATACCGATTGCGAAGGCAGATCACTAACAATATATTGACGCTGATGAACGAAAGCGTGGGTAGCGAACGGG--
>MED000002133|size:1820
TACGTAGGGGGCTAGCGTTATCCGGAATTACTGGGCGTAAAGGGTGCGTAGGTGGTTTCTTAAGTCAGAGGTGAAAGGCTACGGCTCAACCGTAGTAAGCCTTTGAAACTGAGAAACTTGAGTGCAGGAGAGGAGAGTAGAATTCCTAGTGTAGCGGTGAAATGCGTAGATATTAGGAGGAATACCAGTTGCGAAGGCGGCTCTCTGGACTGTAACTGACACTGAGGCACGAAAGCGTGGGGAGCAAACAGG---
>MED000002155|size:1740
TACGGAGGGTCCGAGCGTTATCCGGAATCATTGGGTTTAAAGGGTTCGTAGGCGGGTCAATAAGTCAGAGGTGAAATCTTGCAGCTTAACTGTAAAATTGCCTTTGAAACTGTTGACCTTGAATTATTGTGAAGTGGTTAGAATATGTAGTGTAGCGGTGAAATGCTTAGAGATTACATAGAATACCGATTGCGAAGGCAGATCACTAACAATATATTGACGCTGATGAACGAAAGCGTAGGTAGCGAACGGG--
>MED000003616|size:1881
TACAGAGGGTGCGAGCGTTAATCGGAATTACTGGGCGTAAAGCGCGCGTAGGCGGTTAGATCAGTCAGATGTGAAAGCCCAGGGCTTAACCTTGGAACTGCATCTGATACTGTCTGACTAGAGTATAGGAGGGGAAAGTAGAATTCCAGGTGTAGCGGTGAAATGCGTAGAGATCTGGAGGAATACCGATGGCGAAGGCAGCTTTCTGGCCTAATACTGACGCTGAGGTGCGAAAGCGTGGGTAGCAAACGGG--
>MED000003687|size:1845
TACGGAGGGTGCGAGCGTTAATCGGAATTACTGGGCGTAAAGCGCGCGTAGGCGGTTATTTAAGTCAGATGTGAAAGCCCAGGGCTCAACCTTGGAACTGCATTTGAAACTGAATAACTTGAGTATGGTAGAGGTAAGCGGAATTTCCAGTGTAGCAGTGAAATGCGTAGATATTGGAAGGAATATCGATGGCGAAGGCAGCTTACTGGGCCAATACTGACGCTGAGGTGCGAAAGCGTGGGTAGCGAACGGC--
>MED000003219|size:1747
TACAGAGGGTGCAAGCGTTAATCGGAATTACTGGGCGTAAAGCGAGCGTAGGTGGTCAGATAAGTCAGATGTGAAATCCCTGGGCTCAACCTGGGAACTGCATCTGATACTGTTTGACTAGAGTAGGTGAGAGGGGAGTAGAATTTCAGGTGTAGCGGTGAAATGCGTAGATATCTGAAGGAATACCGATGGCGAAGGCAGCTCCCTGGCATCATACTGACACTGAGGTTCGAAAGCGTGGGTAGCAAACAGG--
>MED000003380|size:1765
TACGGAGGGTGCAAGCGTTATCCGGAATCATTGGGTTTAAAGGGTCCGCAGGCGGTCAATTAAGTCAGAGGTGAAATCCCATCGCTTAACGATGGAACTGCCTTTGATACTGGTTGACTTGAGTCATATGGAAGTAGATAGAATAAGTAGTGTAGCGGTGAAATGCATAGAGATTACTTAGAATACCGATTGCGAAGGCAGTCTACTACGTATGTACTGACGCTCATGGACGAAAGCGTGGGGAGCGAACAGC--
>MED000003576|size:1775
TACTGAGGGTGCAAGCGTTAATCGGAATTACTGGGCGTAAAGCGAGCGTAGGTGGTTATATAAGTCAGATGTGAAATCCCTGGGCTCAACCTAGGAACTGCATCTGAAACTATATAACTAGAGTAGGTGAGAGGGGAGTAGAATTTCAGGTGTAGCGGTGAAATGCGTAGATATCTGAAGGAATACCGATGGCGAAGGCAGCTCCCTGGCATCATACTGACACTGAGGTTCGAAAGCGTGGGTAGCAAACAGG--
>MED000000262|size:1712
TACGGAGGGTCCAAGCGTTATCCGGAATCATTGGGTTTAAAGGGTCCGTAGGCGGTTAGATAAGTCAGTGGTGAAAGTTTTCGGCTCAACCGGAAAAATGCCATTGAGACTGTTTAACTTGAATTAGTGTGAAGTAATTAGAATAAGTAGTGTAGCGGTGAAATGCATAGATATTACTTAGAATACCGATTGCGAAGGCAGGTTACTAACACTATATTGACGCTGAGGGACGAAAGCGTGGGGAGCGAACAGG--
>MED000003243|size:1709
TACAGAGGGTGCAAGCGTTAATCGGAATTACTGGGCGTAAAGGGAGCGTAGGTGGTTAATTAAGTCAGATGTGAAATCCCCGGGCTCAACCTGGGAACTGCATCTGATACTGGTTAACTAGAGTAGGTGAGAGGAGAGTAGAATTCCAGGTGTAGCGGTGAAATGCGTAGATATCTGGAGGAATACCGATGGCGAAGGCAGCTCTCTGGCATCATACTGACACTGAGGCTCGAAAGCGTGGGTAGCAAACGAG--
>MED000001755|size:1538
TACGGAGGGAGCTAGCGTTGTTCGGAATTACTGGGCGTAAAGCGCACGTAGGCGGCGATTTAAGTCAGAGGTGAAAGCCCGGGGCTCAACCCCGGAACTGCCTTTGAGACTGGATTGCTAGAATCTTGGAGAGGCGAGTGGAATTCCGAGTGTAGAGGTGAAATTCGTAGATATTCGGAAGAACACCAGTGGCGAAGGCGGCTCGCTGGACAAGTATTGACGCTGAGGTGCGAAAGCGTGGGGAGCAAACAGG--
>MED000003549|size:1665
TACAGAGGGTGCAAGCGTTAATCGGAATTACTGGGCGTAAAGCGAGCGTAGGTGGTTAGATAAGTCAGATGTGAAATCCCTGGGCTCAACCTAGGAACTGCATCTGATACTGTTTAACTAGAGTAGGTGAGAGGGGAGTAGAATTTCAGGTGTAGCGGTGAAATGCGTAGATATCTGAAGGAGTACCGATGGCGAAGGCAGCTCCCTGGCATCATACTGACACTGAGGTTCGAAAGCGTGGGTAGCAAACAGG--
>MED000003502|size:1622
TACAGAGGGTGCAAGCGTTAATCGGAATTACTGGGCGTAAAGCGAGCGTAGGTGGTCAGATAAGTCAGATGTGAAATCCCTGGGCTCAACCTAGGAACTGCATCTGATACTGTTTGACTAGAGTAGGTGAGAGGGGAGTAGAATTTCAGGTGTAGCGGTGAAATGCGTAGATATCTGAAGGAATACCGATGGCGAAGGCAGCTCCCTGGCATCATACTGACACTGAGGTTCGAAAGCGTGGGTAGCAAACAGA--
>MED000001759|size:1563
TACGAAGGGGGCTAGCGTTGTTCGGAATTACTGGGCGTAAAGCGCACGTAGGCGGACATTTAAGTCAGGGGTGAAATCCCGGAGCTCAACTCCGGAACTGCCTTTGATACTGGGTGTCTCGAGTATGGAAGAGGTAAGTGGAATTGCGAGTGTAGAGGTGAAATTCGTAGATATTCGCAGGAACACCAGTGGCGAAGGCGGCTTACTGGTCCATTACTGACGCTGAGGTGCGAAAGCGTGGGGAGCAAACAGG--
